# Supplementary material for: 3-(2-Chloro­anilino)isobenzofuran-1(3H)-one
Source: Acta Crystallogr Sect E Struct Rep Online. 2008 Mar 29;64(Pt 4):o754. doi: 10.1107/S160053680800771X (PMC2960952; doi:10.1107/S160053680800771X)
Supplement: Supplementary file 2 [file e-64-0o754-Isup2.hkl]

#
# h,k,l, Fc-squared, Fo-squared, sigma(Fo-squared) and status flag
#
data_I
_shelx_title ' TEST STRUCTURE D:\DATA\ORHANM75_DENE\ORHANM75'
_shelx_refln_list_code          4
_shelx_F_calc_maximum      186.84
_exptl_crystal_F_000       536.00
_reflns_d_resolution_high  0.8108
 
loop_
 _symmetry_equiv_pos_as_xyz
 'x, y, z'
 'x, -y, z+1/2'
 'x+1/2, y+1/2, z'
 'x+1/2, -y+1/2, z+1/2'
 
_cell_length_a     9.2485
_cell_length_b    22.7915
_cell_length_c     7.1111
_cell_angle_alpha  90.000
_cell_angle_beta  123.823
_cell_angle_gamma  90.000
 
_shelx_F_squared_multiplier     1.000
 
loop_
 _refln_index_h
 _refln_index_k
 _refln_index_l
 _refln_F_squared_calc
 _refln_F_squared_meas
 _refln_F_squared_sigma
 _refln_observed_status
   2   0  -8       35.95       44.03      9.02 o
   4   0  -8       15.08       11.20      6.38 o
   6   0  -8       83.22       79.62      7.03 o
   8   0  -8      205.49      194.73     10.02 o
   3   1  -8      315.39      282.94      6.87 o
   5   1  -8        2.46        6.46      4.48 o
   7   1  -8       93.99       95.72      5.47 o
   9   1  -8       24.97       34.53      5.59 o
   2   2  -8        1.12        7.14      5.13 o
   4   2  -8      245.20      219.32      4.82 o
   6   2  -8       41.57       43.55      4.48 o
   8   2  -8       60.65       60.96     15.30 o
   3   3  -8       23.31       25.78      6.16 o
   5   3  -8       55.44       50.32      4.14 o
   7   3  -8       82.62       76.91      4.87 o
   9   3  -8       92.35       85.32      5.76 o
   4   4  -8       54.08       48.05      4.80 o
   6   4  -8       24.68       23.38      4.69 o
   8   4  -8        1.31        1.66      4.88 o
   3   5  -8       10.98        8.57      6.25 o
   5   5  -8       82.80       80.00      4.17 o
   7   5  -8       53.29       58.78      6.18 o
   9   5  -8       57.39       60.57      6.54 o
   4   6  -8       10.38        8.34      5.16 o
   6   6  -8       42.00       37.17      4.67 o
   8   6  -8        0.96        0.02      6.03 o
   3   7  -8       91.16       82.63      4.55 o
   5   7  -8       60.27       53.06      5.47 o
   7   7  -8       57.39       64.21      4.96 o
   4   8  -8       15.75       17.53      5.25 o
   6   8  -8       56.64       50.61      5.41 o
   8   8  -8       53.77       63.61      6.54 o
   5   9  -8       21.69       23.91      5.41 o
   7   9  -8       46.77       50.99      7.02 o
   4  10  -8       15.64       24.91     10.98 o
   6  10  -8       16.32       24.74      8.32 o
   5  11  -8        5.42        5.89      9.64 o
   1   1  -7      103.39       96.18      6.07 o
   3   1  -7      268.85      244.90      6.88 o
   5   1  -7      185.51      185.08      4.63 o
   7   1  -7       56.35       61.79      5.33 o
   9   1  -7       97.90      102.36      6.98 o
   0   2  -7       37.12       36.76      6.08 o
   2   2  -7       13.31       26.09      5.76 o
   4   2  -7       17.97       19.54      3.81 o
   6   2  -7      151.63      145.01      4.75 o
   8   2  -7       63.51       50.08      6.59 o
  10   2  -7       11.33        8.88      6.76 o
   1   3  -7       65.72       62.63      6.93 o
   3   3  -7      154.30      144.42      4.09 o
   5   3  -7       71.48       63.80      3.69 o
   7   3  -7      101.60       98.90      5.81 o
   9   3  -7       19.32       12.46      6.62 o
   0   4  -7       35.70       31.27      5.10 o
   2   4  -7      324.33      332.52     13.49 o
   4   4  -7       16.16       20.97      3.84 o
   6   4  -7        6.23       13.55      5.16 o
   8   4  -7       84.56       87.32     10.06 o
  10   4  -7      133.57      129.98      7.01 o
   1   5  -7       48.30       61.52      6.10 o
   3   5  -7        0.98        3.19      5.32 o
   5   5  -7       30.10       26.29      4.35 o
   7   5  -7        1.59        5.68      4.02 o
   9   5  -7        2.26        8.07      5.37 o
   0   6  -7       49.74       45.85     10.48 o
   2   6  -7      213.68      201.04      6.20 o
   4   6  -7       68.68       76.83      4.39 o
   6   6  -7      464.07      438.74      6.04 o
   8   6  -7      114.82       98.33      5.49 o
  10   6  -7       31.07       41.49      7.03 o
   1   7  -7       30.50       30.37      6.02 o
   3   7  -7        4.87        4.83      4.25 o
   5   7  -7        9.40        7.67      4.98 o
   7   7  -7       19.57       24.39      4.61 o
   9   7  -7        4.87        7.54      6.62 o
   2   8  -7       49.43       54.32      6.07 o
   4   8  -7      120.30      103.41     19.51 o
   6   8  -7        2.39        6.93      4.63 o
   8   8  -7       75.07       70.60      5.02 o
  10   8  -7       33.21       43.80      5.66 o
   1   9  -7       88.20       95.75      6.35 o
   3   9  -7       97.08       94.28      5.12 o
   5   9  -7      112.81      106.87     10.18 o
   7   9  -7       49.45       46.21      4.76 o
   9   9  -7      194.60      195.01      7.01 o
   2  10  -7       80.05       80.83     14.74 o
   4  10  -7       67.78       60.55      5.20 o
   6  10  -7      120.31      109.76      5.29 o
   8  10  -7       32.12       29.60      4.85 o
   1  11  -7        3.62        0.82      5.00 o
   3  11  -7       55.28       59.06      5.25 o
   5  11  -7      192.83      189.19      8.87 o
   7  11  -7      129.53      126.08      4.90 o
   9  11  -7        1.19        4.46      5.88 o
   2  12  -7       12.59       12.70      8.77 o
   4  12  -7       36.80       40.83     13.78 o
   6  12  -7       87.06       87.71      5.29 o
   8  12  -7       30.00       32.00      5.67 o
   3  13  -7       65.53       60.09      7.63 o
   5  13  -7       10.55       16.80      4.50 o
   7  13  -7       63.95       62.71      5.47 o
   2  14  -7        4.51        2.28      8.99 o
   4  14  -7       32.23       37.10      6.61 o
   6  14  -7       12.23       10.59      4.68 o
   8  14  -7       53.85       56.48      5.88 o
   3  15  -7       15.91       17.42      5.46 o
   5  15  -7       21.28       30.91     15.99 o
   7  15  -7        0.33        2.72      5.37 o
   4  16  -7       26.17       28.14      7.78 o
   6  16  -7       61.61       61.50      5.62 o
  -2   0  -6       21.83       24.77      8.52 o
   0   0  -6      145.17      138.82      6.30 o
   2   0  -6     3618.52     3497.01    147.62 o
   4   0  -6      209.56      188.72      9.45 o
   6   0  -6      460.77      403.97      6.74 o
   8   0  -6       64.56       87.99      8.83 o
  10   0  -6      219.65      228.34     10.08 o
  -1   1  -6       43.20       33.50      5.76 o
   1   1  -6      107.42      111.83      5.89 o
   3   1  -6      285.50      269.65      5.62 o
   5   1  -6       52.33       53.03      3.96 o
   7   1  -6       60.31       57.12      6.30 o
   9   1  -6      273.78      285.52      6.86 o
  11   1  -6       65.57       64.95     10.62 o
  -2   2  -6       55.16       57.00      9.74 o
   0   2  -6       75.77       69.70      8.91 o
   2   2  -6       88.12       91.33      4.43 o
   4   2  -6      313.27      292.86      5.09 o
   6   2  -6      360.38      334.12      6.26 o
   8   2  -6      111.50      126.19      7.36 o
  10   2  -6       25.25       28.63      5.42 o
  -1   3  -6       88.56       90.01      6.02 o
   1   3  -6      121.56      124.56      5.99 o
   3   3  -6     1683.50     1597.25     26.34 o
   5   3  -6      114.71      113.89      4.93 o
   7   3  -6       60.29       47.06      6.27 o
   9   3  -6      112.48      125.93      6.63 o
  11   3  -6       20.28       25.39      6.99 o
  -2   4  -6        4.62        0.35      5.90 o
   0   4  -6       10.05       11.55      4.68 o
   2   4  -6      127.54      123.29      6.98 o
   4   4  -6       30.85       37.10      3.97 o
   6   4  -6       26.47       24.98      4.74 o
   8   4  -6       43.10       43.53      6.23 o
  10   4  -6       16.62       26.57      5.30 o
  -1   5  -6      156.22      148.25      9.27 o
   1   5  -6      156.01      148.62      6.13 o
   3   5  -6      358.43      338.92      4.91 o
   5   5  -6      259.99      248.80      7.21 o
   7   5  -6      128.23      126.55      5.54 o
   9   5  -6      195.30      196.20      6.80 o
  11   5  -6       47.01       58.86      5.62 o
  -2   6  -6       10.73       18.99      6.10 o
   0   6  -6       30.17       28.21      6.26 o
   2   6  -6      103.57      103.08      4.98 o
   4   6  -6      121.74      119.83      4.11 o
   6   6  -6       19.47       25.36      4.41 o
   8   6  -6       86.27       93.83     12.00 o
  10   6  -6       29.24       19.80      6.66 o
  -1   7  -6       44.00       37.70      4.89 o
   1   7  -6       70.86       66.96      4.85 o
   3   7  -6       49.25       49.46      4.71 o
   5   7  -6      104.49       95.86      4.51 o
   7   7  -6      247.09      257.21      5.93 o
   9   7  -6       40.68       42.14      6.37 o
  -2   8  -6       24.66       25.93      6.30 o
   0   8  -6      111.76      106.61      5.06 o
   2   8  -6       14.28       19.60      4.80 o
   4   8  -6       91.75       77.25      6.15 o
   6   8  -6       72.10       71.96      7.40 o
   8   8  -6      134.51      131.06      5.82 o
  10   8  -6        1.33        4.58      6.58 o
  -1   9  -6        3.48        4.04      4.81 o
   1   9  -6       34.41       36.20      4.75 o
   3   9  -6       51.74       35.81     18.00 o
   5   9  -6      100.70       98.25      5.10 o
   7   9  -6       18.33       17.35      5.17 o
   9   9  -6       92.00       83.38      6.60 o
   0  10  -6       49.71       50.16      5.95 o
   2  10  -6      230.19      211.18      5.24 o
   4  10  -6       46.58       48.83      4.53 o
   6  10  -6       83.91       87.10      5.42 o
   8  10  -6       79.91       84.65      5.02 o
  10  10  -6       22.66       23.26      6.74 o
  -1  11  -6       39.61       37.77      6.83 o
   1  11  -6        3.34       -2.50      4.63 o
   3  11  -6      112.73      118.66      7.41 o
   5  11  -6       58.16       53.36      5.05 o
   7  11  -6      168.69      159.76      5.00 o
   9  11  -6       38.55       38.89      4.65 o
   0  12  -6      109.12      114.14      6.27 o
   2  12  -6       60.89       53.70      6.16 o
   4  12  -6      149.28      149.25      5.27 o
   6  12  -6       20.98       20.72      4.91 o
   8  12  -6       76.64       70.99     12.59 o
  -1  13  -6       17.47       14.82      5.30 o
   1  13  -6       16.67       33.82      8.46 o
   3  13  -6      128.23      125.69      6.23 o
   5  13  -6       66.01       67.31      4.78 o
   7  13  -6       67.58       72.39      5.88 o
   9  13  -6       55.21       57.15      5.42 o
   0  14  -6       12.62       13.01      6.05 o
   2  14  -6      178.39      164.26      5.53 o
   4  14  -6       85.02       76.91      8.96 o
   6  14  -6      295.44      287.67      7.08 o
   8  14  -6       47.93       46.00      9.70 o
   1  15  -6       66.11       85.09      6.30 o
   3  15  -6       17.35       34.15     13.26 o
   5  15  -6      200.47      190.54      5.46 o
   7  15  -6      146.95      142.16      6.45 o
   9  15  -6        2.96        4.88      5.13 o
   2  16  -6        4.07        3.76      5.04 o
   4  16  -6       10.99       15.65      5.25 o
   6  16  -6      207.06      187.00      6.31 o
   8  16  -6       14.03       26.79      7.56 o
   1  17  -6       85.85       79.50      9.11 o
   3  17  -6      142.49      133.79     11.30 o
   5  17  -6      183.69      178.80      8.22 o
   7  17  -6       18.87       15.42      5.54 o
   2  18  -6       21.88       34.94     12.86 o
   4  18  -6       10.67       17.29      6.40 o
   6  18  -6       10.06       20.09      5.84 o
   3  19  -6       46.58       56.88      6.24 o
   5  19  -6      158.48      137.04      5.71 o
   4  20  -6      193.73      191.28     20.31 o
  -3   1  -5        8.16       15.13      4.73 o
  -1   1  -5       82.47       92.91      4.77 o
   1   1  -5      466.23      442.19      5.97 o
   3   1  -5      509.95      474.44      8.88 o
   5   1  -5      434.68      406.14      8.00 o
   7   1  -5      369.58      343.99      7.08 o
   9   1  -5      139.86      138.44      6.40 o
  11   1  -5        6.42        0.62      8.25 o
  -4   2  -5       38.71       32.54      6.23 o
  -2   2  -5       17.45       21.75      4.76 o
   0   2  -5      292.60      271.77      5.79 o
   2   2  -5      129.74      122.57      4.63 o
   4   2  -5       18.85       12.48      4.52 o
   6   2  -5      229.77      212.26      6.76 o
   8   2  -5      239.63      233.13      6.69 o
  10   2  -5        0.83       -0.92      6.24 o
  -3   3  -5       30.64       34.21      4.87 o
  -1   3  -5       54.31       60.94      5.71 o
   1   3  -5      138.76      129.07      4.85 o
   3   3  -5      846.97      785.31     12.62 o
   5   3  -5      202.71      207.21      5.91 o
   7   3  -5       85.24       80.26      7.94 o
   9   3  -5      138.55      142.24      6.91 o
  11   3  -5       22.10       25.36      6.24 o
  -4   4  -5       23.00       29.06      7.33 o
  -2   4  -5        0.25        0.27      5.69 o
   0   4  -5       45.45       46.46      4.65 o
   2   4  -5     1128.39     1077.70     27.40 o
   4   4  -5      540.99      497.49     10.10 o
   6   4  -5      233.23      226.48      6.29 o
   8   4  -5      100.59       98.10      5.37 o
  10   4  -5       32.33       38.17      6.48 o
  -3   5  -5        4.24        0.54      5.97 o
  -1   5  -5      122.67      113.80      7.19 o
   1   5  -5       26.56       30.35      4.84 o
   3   5  -5      424.04      424.51      5.59 o
   5   5  -5      431.89      412.30      6.74 o
   7   5  -5       33.24       45.41      6.19 o
   9   5  -5      103.92       86.08      6.72 o
  11   5  -5       17.75       16.14      4.90 o
  -2   6  -5       96.53      104.21      5.97 o
   0   6  -5      245.40      252.41      6.61 o
   2   6  -5      606.22      570.60     11.09 o
   4   6  -5      832.99      803.44     12.40 o
   6   6  -5      512.18      518.22      7.42 o
   8   6  -5       27.17       26.85      4.43 o
  10   6  -5       11.78       26.65      8.36 o
  -3   7  -5        7.17       10.85      5.95 o
  -1   7  -5      233.04      235.05      9.95 o
   1   7  -5       68.00       58.10      4.32 o
   3   7  -5       25.93       31.33      4.34 o
   5   7  -5      722.86      731.04     12.92 o
   7   7  -5       97.37       97.30      4.62 o
   9   7  -5       30.56       40.01      6.24 o
  11   7  -5       33.88       38.21      7.50 o
  -2   8  -5      106.46      104.06      4.87 o
   0   8  -5      115.39      116.44      5.72 o
   2   8  -5      337.25      334.68     11.82 o
   4   8  -5      431.26      393.67      9.77 o
   6   8  -5      378.44      397.08      6.33 o
   8   8  -5      150.21      162.67      5.51 o
  10   8  -5       57.97       66.21     11.47 o
  -3   9  -5       17.85       15.78      4.93 o
  -1   9  -5      155.78      147.34      5.84 o
   1   9  -5      517.57      488.85     18.29 o
   3   9  -5      931.72      880.16     30.25 o
   5   9  -5       50.22       49.11      5.02 o
   7   9  -5      125.96       98.21     18.19 o
   9   9  -5       45.59       43.16      5.23 o
  -2  10  -5       87.18       90.86      6.02 o
   0  10  -5       26.04       21.64      4.71 o
   2  10  -5      170.22      158.80      7.16 o
   4  10  -5      135.60      134.47      6.83 o
   6  10  -5      364.05      376.41      6.08 o
   8  10  -5       61.92       53.58      4.26 o
  10  10  -5        0.17        6.52      5.52 o
  -3  11  -5       61.57       58.05      9.25 o
  -1  11  -5       72.58       74.89      4.84 o
   1  11  -5      162.42      168.83     11.89 o
   3  11  -5      540.93      504.71     18.16 o
   5  11  -5      609.14      609.30      9.97 o
   7  11  -5       93.02       89.24      5.11 o
   9  11  -5       30.21       28.53      4.27 o
  -2  12  -5       33.48       36.35      6.06 o
   0  12  -5       82.85       66.24     39.00 o
   2  12  -5       53.48       47.88      4.77 o
   4  12  -5      297.90      283.64     10.25 o
   6  12  -5      115.20      125.31      5.39 o
   8  12  -5       45.91       46.68      4.27 o
  10  12  -5        8.83        8.89      4.53 o
  -1  13  -5      105.70       93.93     62.09 o
   1  13  -5      105.65       97.74      6.16 o
   3  13  -5      145.30      142.58     13.81 o
   5  13  -5        1.78       -2.66      4.19 o
   7  13  -5      269.61      264.07      5.60 o
   9  13  -5       53.96       54.96      4.37 o
  -2  14  -5       15.65       12.30     10.33 o
   0  14  -5      174.79      177.79      8.92 o
   2  14  -5      183.36      172.50      8.10 o
   4  14  -5       44.74       46.99      5.22 o
   6  14  -5      210.01      213.47      5.39 o
   8  14  -5       78.80       76.11      4.75 o
  -1  15  -5       23.03       15.79      8.33 o
   1  15  -5       24.22       18.22      7.99 o
   3  15  -5       56.09       45.26      6.60 o
   5  15  -5      207.08      186.04      4.92 o
   7  15  -5       43.75       43.07      5.10 o
   9  15  -5       12.86       19.22      4.97 o
   0  16  -5      131.12      139.01      6.55 o
   2  16  -5       35.55       41.44      5.04 o
   4  16  -5       93.47       98.96      6.35 o
   6  16  -5      208.09      200.25      6.28 o
   8  16  -5       11.71       18.19      4.56 o
  -1  17  -5       23.16       29.86      8.55 o
   1  17  -5       86.76       90.80      8.55 o
   3  17  -5       24.55       26.62      6.03 o
   5  17  -5      241.58      231.05      8.18 o
   7  17  -5        2.91        5.79      4.70 o
   0  18  -5        6.58        9.98      6.21 o
   2  18  -5       59.46       60.33      5.09 o
   4  18  -5      150.59      147.69      5.48 o
   6  18  -5       18.86       15.54      5.49 o
   8  18  -5       15.29       19.19      4.86 o
   1  19  -5        2.58        1.50      8.58 o
   3  19  -5       62.07       62.31      6.30 o
   5  19  -5      247.31      220.89      7.46 o
   7  19  -5        2.56        4.11      5.82 o
   0  20  -5       91.84       88.21      9.27 o
   2  20  -5       11.86        3.60      6.31 o
   4  20  -5       13.92       15.92      6.31 o
   6  20  -5       69.05       68.04      6.64 o
   1  21  -5       74.60       84.65      9.30 o
   3  21  -5      118.19      114.42      7.21 o
   5  21  -5       45.22       38.00      6.62 o
   2  22  -5        2.39       15.66      6.62 o
   4  22  -5       39.74       41.42      6.68 o
   3  23  -5       24.33       26.80      5.57 o
  -4   0  -4      193.75      189.05      8.77 o
  -2   0  -4      162.24      175.20      8.42 o
   0   0  -4      303.21      269.15      8.89 o
   2   0  -4     5053.18     5015.98    100.00 o
   4   0  -4     1197.10     1335.60     10.74 o
   6   0  -4     1060.40     1077.91     12.11 o
   8   0  -4     1024.48      987.52      9.52 o
  10   0  -4       63.26       56.63      8.92 o
  -5   1  -4      187.28      167.59      5.29 o
  -3   1  -4        5.32        6.12      4.96 o
  -1   1  -4       94.43       96.51      8.21 o
   1   1  -4     2561.89     2467.48     55.92 o
   3   1  -4      126.71      132.26      4.65 o
   5   1  -4      298.99      318.64      8.83 o
   7   1  -4      123.28      131.55      8.99 o
   9   1  -4      142.01      136.66      5.44 o
  11   1  -4        7.25        9.07      8.72 o
  -4   2  -4      124.90      120.21      8.33 o
  -2   2  -4      546.68      531.94      8.42 o
   0   2  -4       72.45       64.60      5.80 o
   2   2  -4     4175.83     4060.94     83.02 o
   4   2  -4     1827.66     1778.72     12.26 o
   6   2  -4      195.20      185.71      6.70 o
   8   2  -4      316.91      318.92     13.88 o
  10   2  -4       35.80       51.21      6.34 o
  -5   3  -4      178.42      179.74      6.28 o
  -3   3  -4       81.61       81.10      9.44 o
  -1   3  -4        5.69        5.94      4.60 o
   1   3  -4      404.62      417.09      8.92 o
   3   3  -4     1802.02     1806.26     21.65 o
   5   3  -4     1009.14      966.74      6.74 o
   7   3  -4       74.42       81.25      5.30 o
   9   3  -4      137.93      131.34      6.31 o
  11   3  -4        7.58        3.23      4.97 o
  -4   4  -4       22.66       19.03      4.66 o
  -2   4  -4      163.70      171.25      5.08 o
   0   4  -4      433.27      444.68     17.63 o
   2   4  -4     1091.59     1114.64     15.37 o
   4   4  -4       88.66       85.40      5.04 o
   6   4  -4      268.48      286.92      5.54 o
   8   4  -4      437.26      438.93      6.18 o
  10   4  -4       75.60       71.07      5.12 o
  -5   5  -4       23.70       22.00      6.05 o
  -3   5  -4       25.13       35.92      5.56 o
  -1   5  -4      290.12      287.54      6.25 o
   1   5  -4     1329.18     1279.32     16.55 o
   3   5  -4     1505.96     1449.83     26.24 o
   5   5  -4       79.95       70.89      4.93 o
   7   5  -4      445.47      429.24      6.73 o
   9   5  -4      191.88      182.92      5.58 o
  11   5  -4        3.68        9.04      5.33 o
  -4   6  -4       11.33       15.56      4.07 o
  -2   6  -4       59.09       55.01      4.74 o
   0   6  -4       38.18       37.30      4.71 o
   2   6  -4       76.28       74.02      4.14 o
   4   6  -4       59.12       62.42      5.09 o
   6   6  -4      139.76      151.94      5.27 o
   8   6  -4       91.23       89.34      4.50 o
  10   6  -4       30.42       31.66      5.13 o
  -5   7  -4       12.97       14.43      5.26 o
  -3   7  -4       49.62       47.72      4.59 o
  -1   7  -4      293.30      304.21     11.45 o
   1   7  -4      494.27      474.35      8.76 o
   3   7  -4      639.07      608.41     15.33 o
   5   7  -4      457.13      462.76      6.38 o
   7   7  -4     1165.24     1159.98     12.57 o
   9   7  -4       10.27       11.96      4.67 o
  -4   8  -4        0.87       -1.93      7.75 o
  -2   8  -4       45.87       54.48      6.52 o
   0   8  -4      196.62      187.46      6.04 o
   2   8  -4      813.18      812.83     18.67 o
   4   8  -4        5.59        2.43      5.16 o
   6   8  -4      861.75      871.71      8.19 o
   8   8  -4       52.11       52.71      3.94 o
  10   8  -4        2.80        1.47      4.49 o
  -3   9  -4       46.99       51.31      4.21 o
  -1   9  -4       11.35       10.22      5.55 o
   1   9  -4      239.03      238.35      5.37 o
   3   9  -4      828.96      773.53     17.54 o
   5   9  -4      159.48      165.84      4.77 o
   7   9  -4      170.95      169.87      4.56 o
   9   9  -4       19.06       21.25      3.67 o
  -4  10  -4       72.90       80.93      6.23 o
  -2  10  -4      133.58      137.21      5.04 o
   0  10  -4      142.81      135.87      5.86 o
   2  10  -4      388.35      399.09     10.37 o
   4  10  -4      766.06      739.44     17.66 o
   6  10  -4      758.97      756.12      9.89 o
   8  10  -4       24.99       22.94      3.79 o
  10  10  -4       35.91       38.99      4.16 o
  -3  11  -4       19.79       20.64      4.77 o
  -1  11  -4       55.96       60.20      5.66 o
   1  11  -4       47.25       44.61      5.02 o
   3  11  -4       97.65       92.12      5.65 o
   5  11  -4       58.64       64.20      4.42 o
   7  11  -4        7.19        9.97      3.82 o
   9  11  -4       17.98       15.90      3.83 o
  -4  12  -4        3.32       18.59      6.01 o
  -2  12  -4       89.68       95.31      5.85 o
   0  12  -4      154.40      161.66      8.42 o
   2  12  -4      610.60      582.66     17.11 o
   4  12  -4      878.55      825.98     25.06 o
   6  12  -4       42.92       37.56      5.06 o
   8  12  -4      186.24      181.97      5.49 o
  10  12  -4       27.34       28.52      4.19 o
  -3  13  -4       31.46       28.40      4.84 o
  -1  13  -4       13.73       19.25      7.77 o
   1  13  -4      114.70      110.70      5.48 o
   3  13  -4      377.86      372.23     13.08 o
   5  13  -4      785.64      807.27     11.59 o
   7  13  -4       90.32       86.71      4.08 o
   9  13  -4       34.57       46.44      4.30 o
  -4  14  -4       44.89       48.82     33.11 o
  -2  14  -4      155.56      176.32      8.71 o
   0  14  -4      170.10      177.13      8.39 o
   2  14  -4       80.70       69.22      5.19 o
   4  14  -4      766.09      744.78     15.20 o
   6  14  -4      357.11      351.77      5.76 o
   8  14  -4       31.94       33.37      3.86 o
  -3  15  -4       37.51       40.63      8.55 o
  -1  15  -4      317.86      313.89      8.99 o
   1  15  -4      157.17      156.20     11.14 o
   3  15  -4      107.13       97.61      5.25 o
   5  15  -4       31.19       27.29      4.60 o
   7  15  -4       71.11       70.60      4.22 o
   9  15  -4        7.45        9.88      3.94 o
  -2  16  -4       44.75       46.40      8.24 o
   0  16  -4      149.68      137.57      8.24 o
   2  16  -4       61.58       57.25      6.15 o
   4  16  -4      243.07      236.93      6.56 o
   6  16  -4      267.45      245.40      5.13 o
   8  16  -4       19.51       25.07      3.96 o
  -3  17  -4       99.04       96.45      9.14 o
  -1  17  -4      137.99      130.05      6.52 o
   1  17  -4      297.66      281.92     15.02 o
   3  17  -4      229.43      213.21      7.55 o
   5  17  -4      383.71      378.63     13.71 o
   7  17  -4       22.67       20.58      4.03 o
   9  17  -4       10.37       12.57      4.33 o
  -2  18  -4       61.94       44.43      8.55 o
   0  18  -4       57.25       60.97      6.02 o
   2  18  -4      182.20      168.16      8.44 o
   4  18  -4       42.11       40.95      7.04 o
   6  18  -4       51.74       48.17      5.43 o
   8  18  -4        1.65        3.47      4.04 o
  -1  19  -4       89.50       90.05      8.67 o
   1  19  -4      108.35      101.11      8.08 o
   3  19  -4      127.85      107.58      6.30 o
   5  19  -4        7.36       18.34      6.09 o
   7  19  -4       16.31       21.70      4.14 o
  -2  20  -4       32.93        9.45      9.05 o
   0  20  -4       31.60       38.22      8.21 o
   2  20  -4       23.89       23.91      6.07 o
   4  20  -4      203.09      203.09      6.62 o
   6  20  -4       25.85       17.94      6.35 o
  -1  21  -4       55.83       55.66      6.33 o
   1  21  -4       69.79       66.27      6.05 o
   3  21  -4       16.33       24.91      4.94 o
   5  21  -4       24.90       27.50      5.19 o
   7  21  -4       22.33       26.14      4.44 o
   0  22  -4      112.33       95.70      9.11 o
   2  22  -4       12.91       20.81      9.39 o
   4  22  -4       13.88       15.26      6.44 o
   6  22  -4       20.60       27.89      6.47 o
   1  23  -4       22.10       25.21      8.67 o
   3  23  -4       10.29       13.16      5.34 o
   5  23  -4       17.51       21.72      6.55 o
   2  24  -4       77.89       73.29      6.76 o
   4  24  -4       70.82       62.20      8.86 o
   3  25  -4       10.23       19.34      7.38 o
  -5   1  -3      335.30      347.71      7.93 o
  -3   1  -3       76.85       74.34      5.81 o
  -1   1  -3     2118.61     2150.01     17.30 o
   1   1  -3      269.73      251.08      5.05 o
   3   1  -3     2832.53     2953.85     18.12 o
   5   1  -3      759.68      803.12      8.22 o
   7   1  -3      986.85      934.54     10.24 o
   9   1  -3       82.95       76.06      3.89 o
  11   1  -3        2.26        2.43      4.31 o
  -6   2  -3       27.44       28.93      4.80 o
  -4   2  -3       81.68       73.82      4.83 o
  -2   2  -3       63.12       61.31      4.96 o
   0   2  -3     2071.50     2126.79     68.38 o
   2   2  -3     1707.38     1723.64     12.31 o
   4   2  -3      621.55      654.35      7.67 o
   6   2  -3      432.16      422.31      6.18 o
   8   2  -3      320.28      305.63      8.49 o
  10   2  -3        1.41        8.52      3.81 o
  -5   3  -3      205.30      226.53      6.06 o
  -3   3  -3       49.10       44.72      9.88 o
  -1   3  -3       81.22       67.44      4.83 o
   1   3  -3     1527.09     1458.05     16.21 o
   3   3  -3     1538.28     1548.97     10.05 o
   5   3  -3      168.05      184.16      5.02 o
   7   3  -3      364.48      355.30      4.99 o
   9   3  -3        9.69       13.12      3.75 o
  11   3  -3       36.36       43.90      4.10 o
  -6   4  -3      126.78      138.55      8.46 o
  -4   4  -3      253.81      262.46      6.27 o
  -2   4  -3     1233.42     1244.82     19.97 o
   0   4  -3      288.71      279.81      6.19 o
   2   4  -3      485.25      443.64      7.67 o
   4   4  -3     4136.95     4378.33     13.34 o
   6   4  -3      248.02      249.04      4.71 o
   8   4  -3      764.72      725.90      6.14 o
  10   4  -3       24.14       21.23      4.14 o
  -5   5  -3       47.10       49.88      4.76 o
  -3   5  -3       14.00       26.48      5.66 o
  -1   5  -3      105.35      102.18      5.82 o
   1   5  -3      398.50      418.72      9.44 o
   3   5  -3      355.61      375.63      6.30 o
   5   5  -3      560.72      600.79      7.49 o
   7   5  -3      290.02      281.87      4.92 o
   9   5  -3       68.62       61.08      4.04 o
  -6   6  -3       10.78       16.05     11.45 o
  -4   6  -3      231.51      250.04      6.13 o
  -2   6  -3      413.57      423.85      9.69 o
   0   6  -3       10.78       10.39      4.15 o
   2   6  -3       86.48       76.41      4.80 o
   4   6  -3     2182.73     2250.91     14.02 o
   6   6  -3      542.36      500.37      4.94 o
   8   6  -3       45.23       51.76      3.65 o
  10   6  -3        5.98        5.37      4.40 o
  -5   7  -3       82.86       80.41      9.22 o
  -3   7  -3      450.54      453.87      5.73 o
  -1   7  -3      157.60      163.36      6.09 o
   1   7  -3       20.73       25.85      4.24 o
   3   7  -3      496.96      504.72      6.45 o
   5   7  -3     2141.00     2257.12    242.33 o
   7   7  -3      341.45      306.76      4.88 o
   9   7  -3       25.64       28.52      4.10 o
  -6   8  -3       48.06       47.50      5.11 o
  -4   8  -3      186.64      188.70      5.04 o
  -2   8  -3      869.97      906.83      7.58 o
   0   8  -3      588.56      555.84     15.24 o
   2   8  -3     1679.73     1591.17     33.10 o
   4   8  -3     1007.43      987.26      8.93 o
   6   8  -3       14.07       12.34      4.34 o
   8   8  -3      240.36      234.08      6.08 o
  10   8  -3       99.32      100.46      4.60 o
  -5   9  -3       83.19       84.62      5.04 o
  -3   9  -3      165.17      172.12      6.51 o
  -1   9  -3      233.43      242.14     10.28 o
   1   9  -3      177.52      192.06     10.75 o
   3   9  -3      232.94      238.51      6.63 o
   5   9  -3       80.72       88.67      4.83 o
   7   9  -3      229.60      221.58      5.15 o
   9   9  -3        9.11       17.40      3.60 o
  -6  10  -3        5.68       15.26      6.17 o
  -4  10  -3       29.96       37.42      5.71 o
  -2  10  -3      117.38      126.47      5.95 o
   0  10  -3      294.46      303.24     13.26 o
   2  10  -3      122.00      112.60      5.49 o
   4  10  -3      191.20      187.11      4.44 o
   6  10  -3       87.88       91.07      3.73 o
   8  10  -3       94.96       78.49      4.03 o
  10  10  -3       36.90       39.76      4.12 o
  -5  11  -3      155.17      170.20      6.30 o
  -3  11  -3      102.61      114.99      4.97 o
  -1  11  -3        4.86        2.49      4.12 o
   1  11  -3      837.36      809.42     28.50 o
   3  11  -3      403.95      387.34     12.30 o
   5  11  -3      411.76      422.73      9.57 o
   7  11  -3       97.82       96.21      4.00 o
   9  11  -3       23.75       23.62      3.65 o
  -4  12  -3       81.53       83.16      5.90 o
  -2  12  -3       43.15       37.12      7.75 o
   0  12  -3      129.79      133.18     13.90 o
   2  12  -3      109.79      118.14      6.45 o
   4  12  -3      361.18      360.61      5.43 o
   6  12  -3       98.69      101.19      4.01 o
   8  12  -3       42.63       43.87      3.85 o
  10  12  -3        5.57        7.05      4.32 o
  -5  13  -3       41.98       15.49     19.66 o
  -3  13  -3       27.18       15.65     15.06 o
  -1  13  -3      691.96      716.43     10.23 o
   1  13  -3      680.84      615.65     42.48 o
   3  13  -3      311.88      310.50     10.95 o
   5  13  -3      146.89      140.50      4.76 o
   7  13  -3      331.13      330.10      5.36 o
   9  13  -3       23.23       24.94      3.86 o
  -4  14  -3        4.41        6.08      8.05 o
  -2  14  -3      104.49      115.60      8.42 o
   0  14  -3      182.91      178.51      8.49 o
   2  14  -3      402.17      379.70     11.33 o
   4  14  -3      268.67      268.91      4.34 o
   6  14  -3       90.22       77.84      3.71 o
   8  14  -3       25.34       23.36      4.18 o
  -5  15  -3       26.51       23.03      6.37 o
  -3  15  -3       90.51       86.37      8.30 o
  -1  15  -3      197.92      201.60      8.42 o
   1  15  -3       41.73       33.87      5.25 o
   3  15  -3      255.09      250.67      6.75 o
   5  15  -3      406.91      420.23      5.32 o
   7  15  -3       45.60       48.95      3.83 o
   9  15  -3        1.08       10.51      4.20 o
  -4  16  -3      108.79      115.95      8.77 o
  -2  16  -3       48.81       52.11      7.93 o
   0  16  -3      112.70      118.63      8.24 o
   2  16  -3       90.25       94.32      6.34 o
   4  16  -3      133.06      121.20      5.12 o
   6  16  -3      308.16      307.18      9.79 o
   8  16  -3        9.62        8.20      4.04 o
  -3  17  -3       24.25       38.63      8.05 o
  -1  17  -3       82.87       72.98      8.33 o
   1  17  -3       28.64       30.71      8.21 o
   3  17  -3      111.05       99.81      8.75 o
   5  17  -3      165.34      163.67      4.44 o
   7  17  -3        2.36        4.75      3.27 o
  -4  18  -3       41.73       35.51      8.67 o
  -2  18  -3      565.86      545.91      9.80 o
   0  18  -3       48.38       62.97      8.11 o
   2  18  -3      361.99      331.88     19.19 o
   4  18  -3      800.77      769.68      5.95 o
   6  18  -3      147.26      150.23      4.20 o
   8  18  -3       32.29       29.09      3.82 o
  -3  19  -3      104.81      109.96      8.77 o
  -1  19  -3      147.51      148.27      8.64 o
   1  19  -3       10.10       13.81      9.22 o
   3  19  -3      109.14      106.79      6.30 o
   5  19  -3       49.91       66.89      7.70 o
   7  19  -3       37.62       35.21      4.06 o
  -2  20  -3       44.50       43.15      8.61 o
   0  20  -3      289.04      283.78      9.08 o
   2  20  -3      265.49      261.51     24.68 o
   4  20  -3      138.53      131.15      5.23 o
   6  20  -3       12.38       13.57      3.99 o
  -3  21  -3       91.52       88.33      9.20 o
  -1  21  -3       49.95       52.45      5.99 o
   1  21  -3      160.96      156.71      8.25 o
   3  21  -3       15.19       16.09      4.87 o
   5  21  -3      261.61      243.22      5.54 o
   7  21  -3       25.65       23.13      4.33 o
  -2  22  -3        6.06       18.07      8.80 o
   0  22  -3       15.22       17.47      8.36 o
   2  22  -3       48.53       54.57      8.28 o
   4  22  -3        2.74       12.96      4.95 o
   6  22  -3       60.21       59.07      4.62 o
  -1  23  -3       34.40       46.24      8.64 o
   1  23  -3      211.89      205.15      9.05 o
   3  23  -3      111.22      114.21      6.65 o
   5  23  -3       23.94       28.11      5.20 o
   0  24  -3        9.82        7.27      6.15 o
   2  24  -3        1.72        5.24      5.44 o
   4  24  -3        1.61        3.20      4.00 o
   1  25  -3       20.53       22.56      6.43 o
   3  25  -3        6.66        5.95      6.40 o
   5  25  -3       31.96       25.34      4.68 o
   2  26  -3       61.00       55.03      6.75 o
  -6   0  -2      486.75      464.69      7.68 o
  -4   0  -2       40.19       39.91      8.14 o
  -2   0  -2      382.17      338.01      7.52 o
   0   0  -2     7015.35     6646.80    335.55 o
   2   0  -2       11.55       14.58      9.10 o
   4   0  -2        4.54        8.22      7.57 o
   6   0  -2     1350.10     1330.18     32.51 o
   8   0  -2     1089.73     1064.23     35.98 o
  10   0  -2       34.74       29.82      5.12 o
  -7   1  -2       23.83       27.79      4.99 o
  -5   1  -2      219.98      223.21      6.21 o
  -3   1  -2      338.12      335.52      6.30 o
  -1   1  -2     1432.52     1335.41      9.26 o
   1   1  -2    34907.65    30540.77    256.32 o
   3   1  -2     3399.57     3375.97     14.83 o
   5   1  -2     1128.88     1089.95      9.69 o
   7   1  -2      884.84      827.00     16.58 o
   9   1  -2        0.34        2.59      4.40 o
  -6   2  -2      294.15      280.26      6.39 o
  -4   2  -2      419.86      417.86      5.65 o
  -2   2  -2      953.95      900.85     24.52 o
   0   2  -2     2096.27     2105.26     69.27 o
   2   2  -2     2638.36     2774.69     12.92 o
   4   2  -2     3624.19     3585.09     18.74 o
   6   2  -2      115.93      100.25      3.88 o
   8   2  -2      203.91      181.31      7.73 o
  10   2  -2        4.74        6.84      3.62 o
  -7   3  -2        8.51        8.56      5.94 o
  -5   3  -2       60.85       70.78      4.79 o
  -3   3  -2     1165.67     1138.66      7.38 o
  -1   3  -2     1952.04     1982.65     10.39 o
   1   3  -2     3410.38     3395.01     51.76 o
   3   3  -2      788.61      773.48      7.34 o
   5   3  -2     1240.29     1272.20     15.77 o
   7   3  -2      658.10      597.07     11.43 o
   9   3  -2       50.97       54.60      4.46 o
  -6   4  -2       67.20       66.71      7.38 o
  -4   4  -2      190.68      211.19     11.47 o
  -2   4  -2      352.22      361.04      5.31 o
   0   4  -2     5931.57     5864.67    190.07 o
   2   4  -2     1355.49     1346.30     15.93 o
   4   4  -2     1498.20     1634.35      7.57 o
   6   4  -2       29.37       29.38      4.23 o
   8   4  -2      485.45      473.54     15.02 o
  10   4  -2       10.91       18.44      4.66 o
  -7   5  -2       21.73       25.01      8.28 o
  -5   5  -2      158.59      170.17      5.03 o
  -3   5  -2      109.29      105.00      7.58 o
  -1   5  -2     1625.75     1627.96     19.11 o
   1   5  -2     1569.49     1530.65     31.40 o
   3   5  -2     1221.43     1250.29      8.11 o
   5   5  -2      503.80      479.00      5.03 o
   7   5  -2       72.32       68.28      4.06 o
   9   5  -2      177.16      184.39      6.44 o
  -6   6  -2        8.55       11.46      5.88 o
  -4   6  -2       70.58       76.72      8.21 o
  -2   6  -2      104.27      106.93      6.04 o
   0   6  -2      923.58      954.44     27.65 o
   2   6  -2      372.87      363.42      6.90 o
   4   6  -2     1474.72     1562.61      6.92 o
   6   6  -2       86.58       89.36      3.99 o
   8   6  -2       71.89       62.97      4.01 o
  10   6  -2       13.33       16.87      4.03 o
  -7   7  -2       12.37       11.29      6.54 o
  -5   7  -2      508.45      500.83      6.70 o
  -3   7  -2      172.73      182.91      9.31 o
  -1   7  -2     3190.50     3174.06     26.86 o
   1   7  -2     1161.30     1115.68     48.83 o
   3   7  -2      255.60      243.56      5.45 o
   5   7  -2      966.87      942.48     10.94 o
   7   7  -2      292.49      292.56      7.45 o
   9   7  -2       53.56       48.01      4.38 o
  -6   8  -2       61.37       62.68      5.81 o
  -4   8  -2      449.43      455.52      6.53 o
  -2   8  -2      454.70      446.14     10.45 o
   0   8  -2      796.39      852.51     46.21 o
   2   8  -2      355.97      351.59      5.19 o
   4   8  -2      690.90      714.10      6.17 o
   6   8  -2      273.23      259.57      5.98 o
   8   8  -2        9.97       10.96      3.72 o
  10   8  -2       15.50       13.36      4.20 o
  -7   9  -2        0.05        4.21      7.54 o
  -5   9  -2      154.86      161.68      5.93 o
  -3   9  -2      278.53      289.18      4.95 o
  -1   9  -2     1861.81     1833.86     19.35 o
   1   9  -2       72.59       85.85      5.29 o
   3   9  -2      860.86      899.37      6.31 o
   5   9  -2      209.38      205.40      4.16 o
   7   9  -2       38.33       37.86      3.23 o
   9   9  -2       13.42       15.31      3.97 o
  -6  10  -2        4.88       11.50      4.89 o
  -4  10  -2      647.12      650.56     10.53 o
  -2  10  -2      749.40      762.94      7.29 o
   0  10  -2      974.83     1048.78     55.56 o
   2  10  -2      517.40      518.04     11.23 o
   4  10  -2      354.22      328.76      4.82 o
   6  10  -2      422.20      388.04      8.34 o
   8  10  -2      137.53      117.35      3.63 o
  10  10  -2        6.79       10.10      3.92 o
  -7  11  -2        3.09       -1.29      5.10 o
  -5  11  -2       26.30       21.63      4.55 o
  -3  11  -2      300.15      235.52     71.67 o
  -1  11  -2      729.69      741.99     10.30 o
   1  11  -2      388.77      424.74     10.92 o
   3  11  -2      371.00      405.26      5.61 o
   5  11  -2      211.83      203.50      3.94 o
   7  11  -2       64.03       61.12      3.54 o
   9  11  -2       19.53       25.31      3.92 o
  -6  12  -2       44.98       19.87     22.95 o
  -4  12  -2      208.45      213.25      6.08 o
  -2  12  -2      684.70      699.15     10.05 o
   0  12  -2      607.64      605.52     21.64 o
   2  12  -2      826.04      836.80     23.34 o
   4  12  -2      341.95      328.16      6.22 o
   6  12  -2       69.16       69.56      3.85 o
   8  12  -2       47.78       48.44      3.83 o
  -5  13  -2       60.02       63.59      5.93 o
  -3  13  -2     1354.77     1289.96      9.95 o
  -1  13  -2      369.31      401.48      7.49 o
   1  13  -2      672.91      721.13     25.93 o
   3  13  -2      115.78      107.62      4.91 o
   5  13  -2      254.37      249.87      4.23 o
   7  13  -2      384.64      324.56      8.88 o
   9  13  -2       13.76       16.17      4.01 o
  -6  14  -2        9.87        9.45      8.58 o
  -4  14  -2      127.26      136.29      6.12 o
  -2  14  -2      467.74      488.72      9.42 o
   0  14  -2      339.32      333.56     20.36 o
   2  14  -2      361.73      342.02      5.15 o
   4  14  -2       92.42       94.20      4.68 o
   6  14  -2      290.16      264.66      5.35 o
   8  14  -2       40.03       44.35      3.89 o
  -5  15  -2       46.50       50.95      6.18 o
  -3  15  -2       24.12       33.51      5.90 o
  -1  15  -2       73.53       68.02      8.30 o
   1  15  -2      465.69      470.44     28.66 o
   3  15  -2      624.11      625.71     11.90 o
   5  15  -2      695.14      643.97      9.10 o
   7  15  -2      108.02      105.35      3.90 o
   9  15  -2        9.65        6.94      4.12 o
  -6  16  -2        5.60       13.73      8.96 o
  -4  16  -2      117.35      101.72      8.27 o
  -2  16  -2      621.48      586.97      7.96 o
   0  16  -2       39.38       50.20      8.08 o
   2  16  -2      618.16      617.51     15.78 o
   4  16  -2      156.83      156.14      4.89 o
   6  16  -2       80.49       71.05      3.65 o
   8  16  -2        4.97       11.71      3.56 o
  -5  17  -2        1.75       13.23      8.83 o
  -3  17  -2      161.33      169.74      6.30 o
  -1  17  -2      278.37      295.64      8.61 o
   1  17  -2      545.54      524.24     32.58 o
   3  17  -2      377.95      375.31      5.83 o
   5  17  -2      307.40      307.62      4.42 o
   7  17  -2       28.05       21.65      3.52 o
  -4  18  -2       20.41       15.85      8.05 o
  -2  18  -2      164.59      156.42      8.52 o
   0  18  -2      221.85      231.55      8.77 o
   2  18  -2      120.98      117.40      4.08 o
   4  18  -2      157.42      156.98      4.52 o
   6  18  -2       12.09       13.32      3.77 o
   8  18  -2       11.93       15.94      4.04 o
  -5  19  -2        6.53       20.72      8.67 o
  -3  19  -2       22.10       35.51      8.33 o
  -1  19  -2      118.49      110.80      8.49 o
   1  19  -2        7.11        7.18      5.09 o
   3  19  -2      587.26      577.71     17.81 o
   5  19  -2       40.39       40.91      3.55 o
   7  19  -2       33.44       29.64      3.38 o
  -4  20  -2       20.92       14.42      6.02 o
  -2  20  -2      128.36      136.10      8.64 o
   0  20  -2       31.70       25.59      8.05 o
   2  20  -2      179.79      178.05     10.40 o
   4  20  -2      178.73      169.32      4.14 o
   6  20  -2       33.41       36.67      3.83 o
  -3  21  -2       15.74       13.51      5.71 o
  -1  21  -2      163.73      165.15      8.64 o
   1  21  -2      153.77      142.91     15.66 o
   3  21  -2       63.72       59.45      4.75 o
   5  21  -2       75.31       79.51      4.46 o
   7  21  -2        5.63       10.62      3.84 o
  -4  22  -2        5.34        7.18      8.99 o
  -2  22  -2       51.17       64.90      8.58 o
   0  22  -2      151.29      151.95      8.64 o
   2  22  -2      101.73       98.97      4.04 o
   4  22  -2       10.61       10.92      4.41 o
   6  22  -2       53.59       57.64      4.34 o
  -3  23  -2       26.53       38.97      8.67 o
  -1  23  -2        5.18       18.19      8.42 o
   1  23  -2       45.84       46.27      6.08 o
   3  23  -2       61.53       64.90      5.27 o
   5  23  -2       25.77       38.53      4.68 o
  -2  24  -2       77.67       80.19      9.02 o
   0  24  -2       20.28       24.15      6.15 o
   2  24  -2       43.70       46.47      4.50 o
   4  24  -2       49.79       49.44      4.65 o
  -1  25  -2        0.83       -0.97      8.96 o
   1  25  -2       16.81       12.26      5.96 o
   3  25  -2        4.30       12.58      5.41 o
   5  25  -2       25.19       22.82      4.57 o
   0  26  -2       16.04       22.84      8.74 o
   2  26  -2       67.37       67.11      6.96 o
   4  26  -2       17.50       28.08      5.72 o
   1  27  -2       23.70       23.62      6.46 o
  -7   1  -1       38.60       47.48      5.80 o
  -5   1  -1      441.75      440.58      8.75 o
  -3   1  -1      675.89      669.91      6.99 o
  -1   1  -1     5999.78     5854.89     19.35 o
   1   1  -1     4702.47     4849.33     51.59 o
   3   1  -1     2534.59     2409.96     18.56 o
   5   1  -1      410.68      383.57      9.20 o
   7   1  -1      173.52      158.13      4.65 o
   9   1  -1        2.56        4.88      4.14 o
  -8   2  -1       40.81       42.77      6.14 o
  -6   2  -1      388.63      381.62     13.40 o
  -4   2  -1      404.34      403.06     11.08 o
  -2   2  -1      351.74      335.60      5.91 o
   0   2  -1     1527.06     1490.82     38.70 o
   2   2  -1      289.52      264.11     31.63 o
   4   2  -1      405.30      398.74      8.76 o
   6   2  -1       25.38       30.99      3.81 o
   8   2  -1       54.57       47.04      3.79 o
  10   2  -1        2.02        6.85      3.78 o
  -7   3  -1       81.30       79.94      5.87 o
  -5   3  -1       19.29       30.07      5.90 o
  -3   3  -1     1033.04     1025.72      7.78 o
  -1   3  -1     7865.55     7751.89     94.56 o
   1   3  -1     1044.95     1039.26      9.93 o
   3   3  -1     1798.94     1818.01     17.28 o
   5   3  -1       91.22       80.95      4.15 o
   7   3  -1       23.65       22.72      3.72 o
   9   3  -1       82.73       83.46      4.39 o
  -8   4  -1       10.58        8.25      4.31 o
  -6   4  -1       36.35       38.63      5.78 o
  -4   4  -1      683.37      652.47      5.97 o
  -2   4  -1     2774.05     2819.56     12.18 o
   0   4  -1    12157.30    12009.41    459.22 o
   2   4  -1     2366.21     2410.56     17.50 o
   4   4  -1      495.18      629.38     16.06 o
   6   4  -1      172.06      155.44      7.15 o
   8   4  -1      123.19      109.65      7.23 o
  10   4  -1        4.29       12.04      4.57 o
  -7   5  -1       19.77       24.03      6.07 o
  -5   5  -1       42.68       39.82      6.35 o
  -3   5  -1      610.64      677.50      8.14 o
  -1   5  -1     3318.38     3396.89     17.40 o
   1   5  -1      896.14      907.30      9.13 o
   3   5  -1      725.74      733.36      8.48 o
   5   5  -1      225.69      203.91      4.93 o
   7   5  -1      377.58      357.37     14.84 o
   9   5  -1        1.39       11.32      3.89 o
  -8   6  -1        4.42        7.80      8.83 o
  -6   6  -1       28.07       33.38      5.65 o
  -4   6  -1      312.34      297.65      5.63 o
  -2   6  -1      768.50      732.31      8.14 o
   0   6  -1    10278.92     9858.31    635.91 o
   2   6  -1     1513.03     1546.13     12.17 o
   4   6  -1     3327.53     3424.28     70.43 o
   6   6  -1      848.71      801.22     27.11 o
   8   6  -1      152.01      151.91      5.38 o
  -7   7  -1       15.73       18.79      5.97 o
  -5   7  -1      164.98      174.86      6.09 o
  -3   7  -1     2043.34     2078.92      9.07 o
  -1   7  -1      731.68      735.25      9.83 o
   1   7  -1     1383.18     1345.00     15.86 o
   3   7  -1     2249.50     2423.29     35.50 o
   5   7  -1       46.15       37.90      3.93 o
   7   7  -1       40.56       50.69      4.18 o
   9   7  -1       21.46       28.36      4.34 o
  -8   8  -1       44.32       47.28      6.40 o
  -6   8  -1      147.82      144.39      6.03 o
  -4   8  -1      156.21      161.05     10.20 o
  -2   8  -1      749.98      758.71      7.92 o
   0   8  -1     4552.47     4616.00    237.15 o
   2   8  -1     1985.09     2011.55     14.50 o
   4   8  -1      467.39      455.58      9.42 o
   6   8  -1      124.34      114.65      3.44 o
   8   8  -1      153.48      157.25      4.50 o
  -7   9  -1       13.15       23.12      5.95 o
  -5   9  -1      279.02      296.67      6.47 o
  -3   9  -1      246.74      269.35      5.50 o
  -1   9  -1     5831.63     6038.74     22.31 o
   1   9  -1     4520.85     4675.03     61.69 o
   3   9  -1      584.03      575.67      9.48 o
   5   9  -1        5.52        8.51      3.55 o
   7   9  -1      734.03      613.80     19.18 o
   9   9  -1      105.98      109.90      3.89 o
  -8  10  -1       16.59       14.17      7.60 o
  -6  10  -1      329.93      312.29      5.60 o
  -4  10  -1     1135.97     1171.03     22.18 o
  -2  10  -1     1040.35     1074.54      9.89 o
   0  10  -1     1426.05     1450.81     49.04 o
   2  10  -1      358.68      369.20      5.65 o
   4  10  -1     2049.49     2108.39     46.87 o
   6  10  -1      241.79      232.81      6.00 o
   8  10  -1        5.47        9.30      3.44 o
  -7  11  -1        2.26        0.30      4.80 o
  -5  11  -1      211.64      207.75      6.25 o
  -3  11  -1     1335.86     1378.95     12.20 o
  -1  11  -1      917.57      954.75     11.36 o
   1  11  -1      318.89      290.70      5.49 o
   3  11  -1     2777.66     2764.38     65.91 o
   5  11  -1     1134.49     1092.97     27.38 o
   7  11  -1       74.79       71.91      4.70 o
   9  11  -1       76.53       77.27      4.52 o
  -6  12  -1       40.29       53.61      8.46 o
  -4  12  -1      206.17      195.29      8.55 o
  -2  12  -1     1478.44     1480.79     12.08 o
   0  12  -1       28.22       19.61      4.55 o
   2  12  -1     1209.56     1298.87     14.90 o
   4  12  -1       66.83       64.79      3.91 o
   6  12  -1      331.79      307.75     11.83 o
   8  12  -1        7.84       -2.42      3.68 o
  -7  13  -1       32.03       34.60      6.08 o
  -5  13  -1       72.99       76.38      8.11 o
  -3  13  -1      291.47      291.71      6.86 o
  -1  13  -1      654.94      664.70     10.30 o
   1  13  -1      898.79      884.82     32.15 o
   3  13  -1      498.83      520.47     11.98 o
   5  13  -1       46.97       51.35      3.49 o
   7  13  -1       48.42       46.32      3.75 o
   9  13  -1       11.43        9.81      4.14 o
  -6  14  -1       22.35       15.26      8.21 o
  -4  14  -1      169.41      165.87      8.30 o
  -2  14  -1      211.33      212.39      6.55 o
   0  14  -1      386.72      405.64     14.32 o
   2  14  -1      737.58      752.13      6.16 o
   4  14  -1       62.71       59.22      4.38 o
   6  14  -1       38.65       36.59      3.37 o
   8  14  -1       29.67       28.60      3.55 o
  -7  15  -1       16.28       16.82      6.46 o
  -5  15  -1       28.75       18.44      8.08 o
  -3  15  -1      411.83      438.20      9.14 o
  -1  15  -1       55.72       45.12      8.42 o
   1  15  -1       27.41       41.21      5.31 o
   3  15  -1        2.26       12.22      4.23 o
   5  15  -1      108.04      110.51      3.94 o
   7  15  -1        3.70        5.04      5.65 o
  -6  16  -1       36.76       41.25      8.64 o
  -4  16  -1      129.10      127.46      6.18 o
  -2  16  -1      495.43      500.01      9.58 o
   0  16  -1      323.80      293.97      5.10 o
   2  16  -1       59.95       58.66      4.94 o
   4  16  -1      326.92      290.97     13.22 o
   6  16  -1       77.45       77.57      3.51 o
   8  16  -1        6.58        9.61      3.64 o
  -5  17  -1       19.81       16.10      5.74 o
  -3  17  -1      693.26      683.70      9.95 o
  -1  17  -1       44.11       51.14      8.36 o
   1  17  -1      106.43      118.15      6.58 o
   3  17  -1      270.85      263.88      4.95 o
   5  17  -1        1.36        0.75      3.80 o
   7  17  -1       22.08       18.06      3.59 o
  -6  18  -1        6.45       -1.50      6.30 o
  -4  18  -1      111.88       98.47      6.40 o
  -2  18  -1      379.44      385.78      9.20 o
   0  18  -1       46.94       46.13      4.93 o
   2  18  -1       93.41       93.00      5.18 o
   4  18  -1      111.64      111.70      3.55 o
   6  18  -1       41.04       32.73      3.50 o
  -5  19  -1        5.09        0.47      8.49 o
  -3  19  -1      397.98      390.06      9.14 o
  -1  19  -1        5.50        0.34      8.24 o
   1  19  -1       32.14       34.82      4.47 o
   3  19  -1      129.92      124.58      4.34 o
   5  19  -1       20.21       16.00      3.24 o
   7  19  -1       17.61       14.61      3.53 o
  -4  20  -1       21.30       28.89      8.14 o
  -2  20  -1      218.09      204.84      8.74 o
   0  20  -1      220.66      223.55      6.28 o
   2  20  -1      196.98      200.45      4.73 o
   4  20  -1      150.60      146.24      4.17 o
   6  20  -1        4.89        5.47      3.69 o
  -5  21  -1       15.96       20.06      6.21 o
  -3  21  -1       91.40      105.03      8.30 o
  -1  21  -1      344.93      357.08      9.17 o
   1  21  -1      371.15      378.26     14.25 o
   3  21  -1      133.61      127.86      5.12 o
   5  21  -1       48.88       47.67      3.35 o
  -4  22  -1        1.98        9.89      8.58 o
  -2  22  -1       71.51       73.26      8.67 o
   0  22  -1       15.93       17.35      5.70 o
   2  22  -1      214.93      217.15     10.00 o
   4  22  -1       13.69       14.99      4.28 o
   6  22  -1       28.36       35.29      4.00 o
  -3  23  -1       47.29       44.68      6.24 o
  -1  23  -1       51.88       60.25      8.61 o
   1  23  -1       43.92       47.76      4.88 o
   3  23  -1       81.64       84.05      4.60 o
   5  23  -1       18.57       17.88      4.10 o
  -4  24  -1        2.99       -9.77      9.20 o
  -2  24  -1       22.26       17.32      8.58 o
   0  24  -1       33.22       45.02      8.46 o
   2  24  -1      112.33      107.32      4.77 o
   4  24  -1       17.98       19.15      4.04 o
  -3  25  -1       18.40       23.06      6.37 o
  -1  25  -1       21.59       25.30      6.05 o
   1  25  -1       80.31       82.34      5.15 o
   3  25  -1      156.17      150.74      5.70 o
  -2  26  -1       65.66       63.31      9.02 o
   0  26  -1       14.70       11.92      6.21 o
   2  26  -1      102.80      106.97      7.88 o
   4  26  -1       40.24       45.84      4.78 o
  -1  27  -1        7.13       19.25      6.27 o
   1  27  -1       67.02       52.94      6.40 o
   3  27  -1        3.33        7.57      3.90 o
  -8   0   0      155.74      161.85      8.92 o
  -6   0   0      652.32      634.09     10.48 o
  -4   0   0     2776.25     2878.83     17.29 o
  -2   0   0     5194.27     4931.81     29.27 o
   2   0   0     5348.58     5046.32     28.71 o
   4   0   0     2701.90     2790.47     17.10 o
   6   0   0      672.07      613.25     49.81 o
   8   0   0      157.99      163.81      6.35 o
  -9   1   0       55.70       54.30      6.36 o
  -7   1   0      506.54      496.34      6.98 o
  -5   1   0      640.40      652.75      8.83 o
  -3   1   0      695.05      709.68      8.75 o
  -1   1   0     1734.94     1838.30     17.50 o
   1   1   0     1761.54     1922.23     17.93 o
   3   1   0      702.67      731.56      8.81 o
   5   1   0      633.04      667.88      7.56 o
   7   1   0      502.41      464.70     18.44 o
   9   1   0       55.58       50.97      5.35 o
  -8   2   0       30.00       34.21      5.98 o
  -6   2   0      196.77      196.67      6.21 o
  -4   2   0     2357.72     2427.65     11.51 o
  -2   2   0     4324.53     4258.71     26.63 o
   0   2   0     2190.48     2419.97     23.52 o
   2   2   0     4231.57     4232.50     49.88 o
   4   2   0     2367.48     2439.32     11.35 o
   6   2   0      186.89      178.46     10.64 o
   8   2   0       29.79       34.45      4.69 o
  -9   3   0       15.81       13.49      6.31 o
  -7   3   0      386.01      383.80      9.72 o
  -5   3   0       60.01       63.06      5.06 o
  -3   3   0     1558.16     1523.80     20.50 o
  -1   3   0    19921.07    10679.41   8662.35 o
   1   3   0    19787.29    18663.00    305.36 o
   3   3   0     1528.14     1483.06     11.62 o
   5   3   0       53.85       53.03      4.41 o
   7   3   0      393.09      357.92     12.71 o
   9   3   0       15.32       19.10      4.01 o
  -8   4   0        4.08        6.38      5.96 o
  -6   4   0       85.40       84.09      7.13 o
  -4   4   0       78.12       79.42      7.58 o
  -2   4   0      579.72      542.00     24.35 o
   0   4   0     2894.72     3010.93     38.42 o
   2   4   0      595.52      582.61      9.76 o
   4   4   0       77.25       71.07      4.39 o
   6   4   0       88.54       83.91      4.86 o
   8   4   0        4.43        6.03      4.20 o
  -9   5   0       25.94       35.60      8.78 o
  -7   5   0       40.19       35.89      5.83 o
  -5   5   0       47.12       46.34      6.02 o
  -3   5   0     4742.87     4996.98     42.78 o
  -1   5   0     6171.31     6331.24     44.49 o
   1   5   0     6030.07     6177.24     42.23 o
   3   5   0     4777.00     4819.23     53.06 o
   5   5   0       49.70       52.50      4.90 o
   7   5   0       38.97       40.83      3.74 o
   9   5   0       26.17       26.77      4.02 o
  -8   6   0       51.43       52.92     12.31 o
  -6   6   0       98.01      105.86      6.01 o
  -4   6   0       11.80       17.88      5.97 o
  -2   6   0     1834.08     1946.30     15.29 o
   0   6   0      371.19      388.90      7.45 o
   2   6   0     1828.31     1931.12     12.04 o
   4   6   0       11.38       23.06      4.84 o
   6   6   0       97.02      100.68      4.89 o
   8   6   0       51.59       47.97      3.92 o
  -9   7   0        0.83        5.12      5.32 o
  -7   7   0       59.40       67.35      5.91 o
  -5   7   0      403.98      380.34      6.08 o
  -3   7   0      497.28      494.34      9.95 o
  -1   7   0      299.64      289.16      6.49 o
   1   7   0      282.40      266.84      5.98 o
   3   7   0      503.73      490.56      5.56 o
   5   7   0      403.48      376.40      5.09 o
   7   7   0       63.04       64.77      4.39 o
   9   7   0        0.97        7.73      5.15 o
  -8   8   0        4.36        6.90      4.88 o
  -6   8   0       89.45       90.97     11.00 o
  -4   8   0      421.56      445.33     17.01 o
  -2   8   0       99.41       92.86      8.77 o
   0   8   0      463.70      516.59      8.47 o
   2   8   0       90.91       83.22      3.79 o
   4   8   0      412.16      412.12      5.23 o
   6   8   0       92.17       93.27      4.88 o
   8   8   0        4.75        6.52      3.70 o
  -7   9   0       32.30       17.93     12.39 o
  -5   9   0       29.36       16.37     15.59 o
  -3   9   0      205.71      198.07      8.64 o
  -1   9   0       36.72       30.45      5.47 o
   1   9   0       32.86       22.56      5.22 o
   3   9   0      212.03      203.03      4.27 o
   5   9   0       31.89       33.00      4.22 o
   7   9   0       30.71       27.36      4.21 o
  -8  10   0       10.38       23.65      8.42 o
  -6  10   0      130.09      131.52      8.55 o
  -4  10   0      318.13      323.13      9.39 o
  -2  10   0      273.57      265.28      9.33 o
   0  10   0     2315.75     2432.39     47.86 o
   2  10   0      285.03      271.41      4.59 o
   4  10   0      316.28      321.96      6.66 o
   6  10   0      136.33      124.09      5.04 o
   8  10   0       11.30        9.02      4.36 o
  -7  11   0       45.57       43.87      8.39 o
  -5  11   0       85.05       70.58      8.49 o
  -3  11   0      134.33      131.89      8.36 o
  -1  11   0      606.55      654.60     12.86 o
   1  11   0      603.97      647.12      7.06 o
   3  11   0      135.02      131.00      4.00 o
   5  11   0       86.14       75.46      3.36 o
   7  11   0       45.06       45.28      3.46 o
  -8  12   0       50.11       45.71      8.71 o
  -6  12   0      171.56      162.44      8.61 o
  -4  12   0      150.59      140.13      8.58 o
  -2  12   0     1658.57     1597.02     11.61 o
   0  12   0      124.45       88.87      5.98 o
   2  12   0     1669.97     1462.10    100.55 o
   4  12   0      163.01      158.84      4.41 o
   6  12   0      164.62      160.56      3.59 o
   8  12   0       50.38       57.24      4.06 o
  -7  13   0       18.07       15.26      5.80 o
  -5  13   0      191.46      201.10      6.52 o
  -3  13   0       71.79       70.74      5.93 o
  -1  13   0      490.05      570.38      7.31 o
   1  13   0      494.20      562.93      6.26 o
   3  13   0       70.63       76.44      3.95 o
   5  13   0      189.67      192.40      4.07 o
   7  13   0       18.82       13.03      3.51 o
  -8  14   0       13.63       15.60      8.71 o
  -6  14   0      259.66      286.87      9.11 o
  -4  14   0      555.00      538.27     10.11 o
  -2  14   0       68.28       74.98      8.36 o
   0  14   0     2087.36     2175.35     48.21 o
   2  14   0       61.02       71.93      4.65 o
   4  14   0      539.16      514.56      9.11 o
   6  14   0      262.21      277.76      9.79 o
   8  14   0       14.27       14.41      3.65 o
  -7  15   0       18.27       23.37      8.55 o
  -5  15   0      164.89      150.80      6.30 o
  -3  15   0      484.42      457.52      7.52 o
  -1  15   0      501.26      489.62      6.26 o
   1  15   0      512.55      493.66     11.67 o
   3  15   0      484.84      467.11      7.85 o
   5  15   0      168.09      160.31      5.20 o
   7  15   0       18.20       21.68      3.84 o
  -6  16   0        2.82        4.65      8.21 o
  -4  16   0      643.70      670.41     10.17 o
  -2  16   0      291.13      309.90      9.17 o
   0  16   0       12.60       12.47      6.57 o
   2  16   0      293.05      303.95      5.89 o
   4  16   0      641.90      649.25      6.55 o
   6  16   0        2.61        4.36      3.13 o
  -7  17   0        0.91       -6.90      8.99 o
  -5  17   0       24.67       20.31      8.17 o
  -3  17   0      627.26      615.15      7.96 o
  -1  17   0      779.52      789.91     14.62 o
   1  17   0      782.31      771.78      7.69 o
   3  17   0      604.61      591.91     10.26 o
   5  17   0       26.58       36.33      3.46 o
   7  17   0        0.84        2.01      3.13 o
  -6  18   0        1.10       10.27      8.27 o
  -4  18   0        4.07       -0.47      8.17 o
  -2  18   0      138.30      130.77      8.49 o
   0  18   0      130.63      137.75      5.16 o
   2  18   0      139.72      140.75      4.42 o
   4  18   0        4.47        8.57      3.52 o
   6  18   0        0.95        9.47      3.54 o
  -5  19   0       66.60       71.45      8.39 o
  -3  19   0      772.82      788.57     10.39 o
  -1  19   0       82.44       89.75      4.92 o
   1  19   0       75.71       71.27      6.06 o
   3  19   0      772.76      755.24      5.41 o
   5  19   0       67.75       72.20      4.14 o
  -6  20   0       22.71       22.43      6.40 o
  -4  20   0       20.61       23.50      5.80 o
  -2  20   0     1154.51     1151.48     11.23 o
   0  20   0       17.70       14.82      4.70 o
   2  20   0     1142.81     1120.85     10.18 o
   4  20   0       20.25       20.47      3.62 o
   6  20   0       23.13       19.19      3.41 o
  -5  21   0        2.73       -0.25      5.99 o
  -3  21   0      102.53      112.39      8.30 o
  -1  21   0      209.13      191.39     13.51 o
   1  21   0      213.33      209.63      6.36 o
   3  21   0      104.99      112.98      3.35 o
   5  21   0        2.45        7.51      3.33 o
  -4  22   0        7.22        5.68      8.61 o
  -2  22   0      236.23      253.52      8.58 o
   0  22   0      274.37      262.89      5.44 o
   2  22   0      241.38      245.15     12.33 o
   4  22   0        6.11        7.01      3.29 o
  -5  23   0       17.71       24.56      8.89 o
  -3  23   0       55.29       59.60      8.58 o
  -1  23   0      115.09      114.29      5.18 o
   1  23   0      115.62      124.63      8.64 o
   3  23   0       54.80       56.40      4.23 o
   5  23   0       17.56       18.93      3.97 o
  -4  24   0        8.89       11.39      8.89 o
  -2  24   0       26.67       31.98      6.08 o
   0  24   0       22.13       19.74      9.27 o
   2  24   0       28.50       37.92      4.04 o
   4  24   0        9.05       10.54      3.52 o
  -3  25   0       22.78       27.43      6.02 o
  -1  25   0       71.45       69.67      5.07 o
   1  25   0       72.88       72.79      5.04 o
   3  25   0       22.55       23.47      4.19 o
  -2  26   0       30.66       26.77      6.12 o
   0  26   0        0.18       11.45      9.53 o
   2  26   0       31.96       32.62      5.03 o
  -1  27   0       15.06       26.14      7.74 o
   1  27   0       16.42       26.94      6.80 o
   0  28   0        0.54       -8.09      6.50 o
  -9   1   1        2.90        2.70      5.91 o
  -7   1   1      172.60      166.54      7.89 o
  -5   1   1      393.39      369.86      7.25 o
  -3   1   1     2552.01     2463.06     10.99 o
  -1   1   1     4859.59     5059.91     69.09 o
   1   1   1     6045.03     5912.71     19.36 o
   3   1   1      684.07      688.76     11.81 o
   5   1   1      437.15      441.83      6.72 o
   7   1   1       41.07       36.99      5.69 o
 -10   2   1        2.01        0.23      6.40 o
  -8   2   1       54.97       57.55      5.95 o
  -6   2   1       23.19       23.47      5.82 o
  -4   2   1      397.78      404.23      8.16 o
  -2   2   1      288.40      282.94      8.54 o
   0   2   1     1561.09     1522.26     35.63 o
   2   2   1      361.57      358.83      7.41 o
   4   2   1      403.60      411.42      8.13 o
   6   2   1      386.71      387.26      5.74 o
   8   2   1       41.62       43.31      4.64 o
  -9   3   1       83.42       76.70      6.04 o
  -7   3   1       24.70       30.00     11.69 o
  -5   3   1       90.62       80.60      6.69 o
  -3   3   1     1811.76     1844.64    450.27 o
  -1   3   1      996.03      992.52      9.47 o
   1   3   1     7799.92     7671.78     82.08 o
   3   3   1     1059.49     1049.94     28.86 o
   5   3   1       17.03       22.21      5.74 o
   7   3   1       79.21       73.35      4.84 o
 -10   4   1        4.52       12.67      6.37 o
  -8   4   1      124.04      131.87      6.91 o
  -6   4   1      170.01      166.53      7.50 o
  -4   4   1      477.58      497.57    214.73 o
  -2   4   1     2345.69     2393.31     19.84 o
   0   4   1    12348.86    12233.45    258.27 o
   2   4   1     2726.83     2783.66     57.76 o
   4   4   1      684.71      674.28      7.19 o
   6   4   1       37.09       42.85      5.65 o
   8   4   1       10.48        6.10      3.62 o
  -9   5   1        1.43        1.85      6.11 o
  -7   5   1      376.52      380.96      6.98 o
  -5   5   1      229.73      184.21     44.73 o
  -3   5   1      723.18      743.88      8.46 o
  -1   5   1      896.07      940.23      9.16 o
   1   5   1     3296.93     3292.41     77.88 o
   3   5   1      604.64      662.39      7.40 o
   5   5   1       41.70       39.65      5.84 o
   7   5   1       20.17       16.95      4.74 o
  -8   6   1      149.31      156.39      6.33 o
  -6   6   1      840.79      857.17      8.16 o
  -4   6   1     3388.62     3640.98     20.41 o
  -2   6   1     1501.41     1556.65     10.49 o
   0   6   1    10308.00    10171.58    110.00 o
   2   6   1      774.04      723.37     19.92 o
   4   6   1      316.91      315.23      6.32 o
   6   6   1       29.84       37.57      5.22 o
   8   6   1        4.80       10.55      3.91 o
  -9   7   1       21.71       13.20     10.70 o
  -7   7   1       38.93       27.04     23.48 o
  -5   7   1       43.51       37.01      7.99 o
  -3   7   1     2270.98     2458.19     13.46 o
  -1   7   1     1356.14     1301.53      9.12 o
   1   7   1      741.50      734.23     17.72 o
   3   7   1     2022.46     2067.50     14.52 o
   5   7   1      166.86      162.36      4.98 o
   7   7   1       15.23       24.65      3.70 o
  -8   8   1      152.56      177.42      8.92 o
  -6   8   1      132.07      134.36      8.86 o
  -4   8   1      445.03      440.95     10.14 o
  -2   8   1     1948.74     1972.29     10.48 o
   0   8   1     4509.67     4669.88     52.66 o
   2   8   1      722.38      704.26     17.94 o
   4   8   1      146.31      144.05      7.86 o
   6   8   1      142.76      140.70      4.36 o
   8   8   1       44.24       60.86      4.52 o
  -9   9   1      104.29      119.13      9.17 o
  -7   9   1      733.65      661.39     10.58 o
  -5   9   1        7.28       10.58      8.11 o
  -3   9   1      582.96      580.11      7.82 o
  -1   9   1     4532.32     4781.28     37.57 o
   1   9   1     5843.06     5950.80    123.97 o
   3   9   1      262.33      288.15      7.25 o
   5   9   1      272.39      281.80      7.52 o
   7   9   1       13.35       16.85      4.87 o
  -8  10   1        5.66        7.05      8.33 o
  -6  10   1      238.15      242.78      8.99 o
  -4  10   1     2051.91     2133.45     15.26 o
  -2  10   1      368.91      380.79      9.11 o
   0  10   1     1445.41     1511.86      8.98 o
   2  10   1     1031.65     1040.96     10.56 o
   4  10   1     1129.28     1123.54     13.97 o
   6  10   1      333.67      313.91      5.28 o
   8  10   1       16.70       18.42      4.55 o
  -9  11   1       78.04      100.94      9.14 o
  -7  11   1       71.12       74.23      8.64 o
  -5  11   1     1118.86     1091.98     11.92 o
  -3  11   1     2812.66     2842.92     12.36 o
  -1  11   1      336.47      322.66      9.77 o
   1  11   1      874.50      869.01     11.23 o
   3  11   1     1309.75     1276.64     27.20 o
   5  11   1      212.53      220.05      5.02 o
   7  11   1        2.04        2.28      4.85 o
  -8  12   1        7.78        6.96      8.33 o
  -6  12   1      328.95      307.22      7.21 o
  -4  12   1       65.56       71.30      8.36 o
  -2  12   1     1218.05     1335.61      8.60 o
   0  12   1       27.29       20.73      4.70 o
   2  12   1     1472.31     1434.64     14.16 o
   4  12   1      203.41      197.34      4.00 o
   6  12   1       40.45       45.87      4.81 o
  -9  13   1       12.06        8.21      9.08 o
  -7  13   1       48.40       50.17      8.14 o
  -5  13   1       47.91       51.95      5.87 o
  -3  13   1      476.53      511.46      5.55 o
  -1  13   1      909.39      912.45      7.34 o
   1  13   1      660.59      646.59     17.95 o
   3  13   1      299.38      285.16      5.36 o
   5  13   1       68.44       70.52      5.20 o
   7  13   1       32.30       36.07      3.37 o
  -8  14   1       29.97       37.47      8.52 o
  -6  14   1       38.35       43.37      8.21 o
  -4  14   1       58.11       52.17      6.02 o
  -2  14   1      738.14      774.52      6.78 o
   0  14   1      388.32      421.83      6.03 o
   2  14   1      212.64      199.55      3.66 o
   4  14   1      163.02      154.52      3.33 o
   6  14   1       22.01       24.93      3.46 o
  -7  15   1        3.25       13.48      8.17 o
  -5  15   1      111.06      125.96      8.55 o
  -3  15   1        2.56        2.82      4.87 o
  -1  15   1       28.62       49.84      5.16 o
   1  15   1       54.77       58.33      3.73 o
   3  15   1      417.82      416.46      9.42 o
   5  15   1       28.55       31.56      3.44 o
   7  15   1       16.18       22.86      3.73 o
  -8  16   1        6.60       15.45      8.77 o
  -6  16   1       77.60       78.29      8.39 o
  -4  16   1      328.33      329.56      9.30 o
  -2  16   1       63.69       64.17      4.52 o
   0  16   1      322.31      316.84      5.25 o
   2  16   1      512.25      506.53      7.91 o
   4  16   1      127.41      122.48      4.00 o
   6  16   1       37.46       41.57      3.90 o
  -7  17   1       21.73       27.49      8.67 o
  -5  17   1        1.40        2.09      7.96 o
  -3  17   1      271.97      266.85      5.64 o
  -1  17   1      106.84      114.88      4.68 o
   1  17   1       44.21       46.22      3.38 o
   3  17   1      693.81      683.34      7.30 o
   5  17   1       20.16       18.92      3.44 o
  -6  18   1       43.83       40.56      8.36 o
  -4  18   1      104.62      102.94      8.64 o
  -2  18   1      100.10       93.19      4.46 o
   0  18   1       47.65       44.44      4.42 o
   2  18   1      378.98      383.54      4.30 o
   4  18   1      111.57      109.21      6.43 o
   6  18   1        7.11        8.36      3.63 o
  -7  19   1       18.18       19.13      6.27 o
  -5  19   1       20.38       17.94      8.30 o
  -3  19   1      129.67      118.77      4.36 o
  -1  19   1       34.94       38.23      4.38 o
   1  19   1        5.00        7.81      3.58 o
   3  19   1      404.97      392.43      3.97 o
   5  19   1        4.84        3.53      3.86 o
  -6  20   1        4.72       16.19      8.49 o
  -4  20   1      154.37      152.64      8.77 o
  -2  20   1      191.31      198.00      7.29 o
   0  20   1      218.80      228.97      5.08 o
   2  20   1      224.69      230.41      4.08 o
   4  20   1       20.98       27.61      3.84 o
  -5  21   1       50.02       56.32      8.55 o
  -3  21   1      135.24      125.76      6.06 o
  -1  21   1      372.32      372.61      6.39 o
   1  21   1      355.53      362.57      6.25 o
   3  21   1       89.64       87.88      3.68 o
   5  21   1       17.14       20.61      3.77 o
  -6  22   1       28.81       36.48      9.02 o
  -4  22   1       13.70       15.94      8.30 o
  -2  22   1      215.49      225.68      7.02 o
   0  22   1       16.38       18.02      4.33 o
   2  22   1       70.78       71.26      4.26 o
   4  22   1        1.97        2.78      4.19 o
  -5  23   1       17.82       24.56      9.02 o
  -3  23   1       82.98       65.06      8.46 o
  -1  23   1       42.91       52.50      5.34 o
   1  23   1       47.84       44.00      4.38 o
   3  23   1       45.54       51.33      3.79 o
  -4  24   1       18.22        3.28      8.71 o
  -2  24   1      114.42      107.73      6.09 o
   0  24   1       34.35       28.60      4.71 o
   2  24   1       23.18       23.31      3.61 o
   4  24   1        2.90        8.52      3.45 o
  -3  25   1      156.79      155.89      8.83 o
  -1  25   1       79.54       71.21      6.01 o
   1  25   1       20.50       17.68      4.16 o
   3  25   1       18.67       22.77      4.00 o
  -4  26   1       38.61       42.34      6.65 o
  -2  26   1      104.90      121.41     10.42 o
   0  26   1       13.68       10.60      4.96 o
   2  26   1       64.62       60.74      5.01 o
  -3  27   1        3.49        9.52      6.24 o
  -1  27   1       66.01       70.07      6.23 o
   1  27   1        7.27        7.90      5.22 o
 -10   0   2       34.30       40.25      8.99 o
  -8   0   2     1093.63     1121.72     14.57 o
  -6   0   2     1357.79     1367.96     17.50 o
  -4   0   2        7.77        5.36      7.81 o
  -2   0   2        5.40       11.24      9.10 o
   0   0   2     7156.71     6851.26    211.96 o
   2   0   2      386.68      360.04      7.43 o
   4   0   2       38.69       53.29      7.68 o
   6   0   2      484.17      527.19      9.52 o
  -9   1   2        0.28        0.89      7.00 o
  -7   1   2      877.88      845.22      9.72 o
  -5   1   2     1139.18     1176.68     11.51 o
  -3   1   2     3389.85     3414.14     23.82 o
  -1   1   2    34815.49    30771.80     91.92 o
   1   1   2     1443.36     1292.65     31.37 o
   3   1   2      338.15      340.68      6.39 o
   5   1   2      221.38      230.34      6.30 o
   7   1   2       23.98       29.83      4.91 o
 -10   2   2        5.19        8.82      6.27 o
  -8   2   2      196.69      196.46      7.04 o
  -6   2   2      105.45      104.20      7.84 o
  -4   2   2     3607.78     3619.40     17.15 o
  -2   2   2     2654.90     2773.88     35.48 o
   0   2   2     2024.29     2024.67     38.73 o
   2   2   2      927.54      864.74      8.97 o
   4   2   2      424.71      431.51      6.66 o
   6   2   2      294.83      319.73      5.38 o
  -9   3   2       50.17       50.99      5.87 o
  -7   3   2      652.05      597.02     28.11 o
  -5   3   2     1219.70     1317.88     15.91 o
  -3   3   2      795.00      794.98      7.86 o
  -1   3   2     3497.98     3599.61     31.71 o
   1   3   2     1900.82     1876.27     32.07 o
   3   3   2     1165.34     1119.73     29.97 o
   5   3   2       60.14       65.90      5.45 o
   7   3   2        8.63       -2.85      4.83 o
 -10   4   2       10.46        8.18      6.34 o
  -8   4   2      490.19      415.27    199.05 o
  -6   4   2       31.52       30.20     10.45 o
  -4   4   2     1471.40     1633.89     16.66 o
  -2   4   2     1343.20     1331.40     19.00 o
   0   4   2     5995.43     5897.97    110.28 o
   2   4   2      353.01      365.56      8.80 o
   4   4   2      189.75      192.55      5.09 o
   6   4   2       65.68       72.99      4.96 o
  -9   5   2      179.93      192.42      9.36 o
  -7   5   2       78.68       76.91      8.67 o
  -5   5   2      493.47      468.12      6.76 o
  -3   5   2     1198.47     1249.43      8.09 o
  -1   5   2     1562.79     1554.21     22.71 o
   1   5   2     1663.78     1639.36     44.13 o
   3   5   2      117.87      111.92      4.81 o
   5   5   2      153.39      156.56      4.86 o
   7   5   2       21.50       26.79      4.94 o
 -10   6   2       13.24        8.05      8.86 o
  -8   6   2       71.17       64.81      8.55 o
  -6   6   2       87.03       90.90      5.73 o
  -4   6   2     1468.20     1573.88      8.95 o
  -2   6   2      376.89      363.66      9.93 o
   0   6   2      918.24      938.36     16.50 o
   2   6   2      106.15      105.88      5.12 o
   4   6   2       69.61       81.82      4.67 o
   6   6   2        8.35       10.84      6.30 o
  -9   7   2       55.73       61.31      8.71 o
  -7   7   2      288.97      291.80      9.64 o
  -5   7   2      978.18      944.04      9.47 o
  -3   7   2      242.53      224.58      5.61 o
  -1   7   2     1175.69     1158.38      8.88 o
   1   7   2     3240.55     3084.96     75.87 o
   3   7   2      171.77      174.94      4.12 o
   5   7   2      502.34      508.12      8.94 o
   7   7   2       12.83       11.90      3.84 o
 -10   8   2       16.03        6.74      8.92 o
  -8   8   2       10.44       20.53      8.14 o
  -6   8   2      275.52      267.37      6.93 o
  -4   8   2      667.89      698.71      7.40 o
  -2   8   2      349.78      364.10      5.61 o
   0   8   2      812.14      879.86     16.77 o
   2   8   2      470.43      444.44     14.59 o
   4   8   2      442.67      412.05     16.63 o
   6   8   2       61.59       62.65      5.24 o
  -9   9   2       13.77       15.73      8.33 o
  -7   9   2       37.06       35.66      8.33 o
  -5   9   2      211.17      213.19      6.59 o
  -3   9   2      874.18      936.56      6.36 o
  -1   9   2       65.07       79.23      4.16 o
   1   9   2     1853.74     1762.86     47.84 o
   3   9   2      282.22      282.09     11.02 o
   5   9   2      154.36      157.52      8.97 o
   7   9   2        0.06        5.43      7.02 o
 -10  10   2        7.13        7.55      9.11 o
  -8  10   2      141.89      118.35      8.80 o
  -6  10   2      423.69      389.61      6.17 o
  -4  10   2      352.43      331.72      5.83 o
  -2  10   2      543.38      566.48      5.53 o
   0  10   2     1019.71     1102.70     19.76 o
   2  10   2      751.57      718.96     13.14 o
   4  10   2      645.43      643.62     21.53 o
   6  10   2        4.27        5.33      4.29 o
  -9  11   2       19.51       14.54      8.71 o
  -7  11   2       64.59       60.03      8.27 o
  -5  11   2      211.14      199.91      6.64 o
  -3  11   2      371.53      421.92      6.03 o
  -1  11   2      391.27      443.95      5.48 o
   1  11   2      723.88      717.87     15.88 o
   3  11   2      303.62      309.35      5.44 o
   5  11   2       26.92       28.60      4.18 o
   7  11   2        3.19        8.31      4.09 o
  -8  12   2       47.33       44.56      8.58 o
  -6  12   2       74.07       91.73      8.71 o
  -4  12   2      350.88      342.19      5.23 o
  -2  12   2      827.67      833.13      7.71 o
   0  12   2      595.51      612.71      9.26 o
   2  12   2      686.52      656.48     13.43 o
   4  12   2      216.24      209.68      4.48 o
   6  12   2       44.00       44.77      4.14 o
  -9  13   2       13.56       -0.03     10.80 o
  -7  13   2      388.04      345.56      9.45 o
  -5  13   2      247.38      244.58      6.68 o
  -3  13   2      110.10      102.49      5.14 o
  -1  13   2      689.49      768.94      6.35 o
   1  13   2      371.01      405.72     10.28 o
   3  13   2     1361.14     1295.16     19.30 o
   5  13   2       58.32       59.38      3.54 o
  -8  14   2       39.97       39.53      8.39 o
  -6  14   2      283.11      260.04      9.11 o
  -4  14   2       87.10       84.89      4.46 o
  -2  14   2      351.55      351.67      5.88 o
   0  14   2      348.58      366.56      7.02 o
   2  14   2      452.85      448.71      4.25 o
   4  14   2      126.14      138.66      4.88 o
   6  14   2       10.51       15.29      3.93 o
  -9  15   2        9.19        7.15     10.89 o
  -7  15   2      104.92      104.71      8.46 o
  -5  15   2      708.45      673.58      7.75 o
  -3  15   2      647.89      676.10      9.86 o
  -1  15   2      453.31      474.86      6.11 o
   1  15   2       77.25       78.28      3.48 o
   3  15   2       26.70       37.85      3.50 o
   5  15   2       46.67       47.49      3.27 o
  -8  16   2        5.21        7.05      8.49 o
  -6  16   2       80.05       78.38      8.30 o
  -4  16   2      160.00      162.54      4.62 o
  -2  16   2      613.29      632.49     10.46 o
   0  16   2       39.85       36.21      3.28 o
   2  16   2      626.11      611.11      7.53 o
   4  16   2      119.53      109.32      3.61 o
   6  16   2        5.75        9.21      3.74 o
  -7  17   2       28.20       27.08      8.49 o
  -5  17   2      295.01      306.47      6.66 o
  -3  17   2      361.57      384.35      5.63 o
  -1  17   2      542.84      545.71      7.45 o
   1  17   2      281.47      283.50      3.85 o
   3  17   2      156.22      171.90      5.68 o
   5  17   2        1.39       -2.88      3.89 o
  -8  18   2       12.36       13.45      9.02 o
  -6  18   2       11.62        7.99      8.21 o
  -4  18   2      160.22      165.75      5.28 o
  -2  18   2      118.72      119.81      5.22 o
   0  18   2      223.58      218.60      4.51 o
   2  18   2      164.60      166.02      4.71 o
   4  18   2       19.65       16.66      3.76 o
  -7  19   2       32.82       26.12      8.77 o
  -5  19   2       39.76       41.86      4.93 o
  -3  19   2      590.36      573.10      9.99 o
  -1  19   2        8.44       13.47      4.18 o
   1  19   2      111.58      109.69      4.03 o
   3  19   2       24.41       20.54      4.01 o
   5  19   2        6.27       16.31      3.50 o
  -6  20   2       31.63       28.36      6.18 o
  -4  20   2      172.49      169.15      4.65 o
  -2  20   2      185.18      187.93      7.47 o
   0  20   2       30.08       24.98      3.53 o
   2  20   2      125.65      116.79      3.61 o
   4  20   2       19.68       25.11      3.56 o
  -7  21   2        5.74       15.91      9.33 o
  -5  21   2       76.83       79.63      6.33 o
  -3  21   2       63.71       58.15      4.92 o
  -1  21   2      150.30      146.93      4.06 o
   1  21   2      164.78      157.75      3.92 o
   3  21   2       16.35       18.99      3.36 o
  -6  22   2       53.45       57.97      9.33 o
  -4  22   2       10.60        9.53      4.32 o
  -2  22   2       96.29       99.35      5.01 o
   0  22   2      150.88      152.71      3.87 o
   2  22   2       54.02       57.32      3.89 o
   4  22   2        4.75        6.33      4.16 o
  -5  23   2       25.94       29.52      8.83 o
  -3  23   2       61.13       60.37      5.19 o
  -1  23   2       45.50       44.52      3.83 o
   1  23   2        5.48        8.12      3.58 o
   3  23   2       26.00       26.10      3.62 o
  -4  24   2       50.08       43.10      5.21 o
  -2  24   2       45.22       41.78      5.16 o
   0  24   2       18.86       19.90      4.25 o
   2  24   2       77.21       78.40      4.04 o
  -5  25   2       25.27       28.52      9.08 o
  -3  25   2        4.48        8.39      3.94 o
  -1  25   2       17.17       16.72      4.04 o
   1  25   2        0.74        5.50      3.71 o
  -4  26   2       18.16       33.20      9.20 o
  -2  26   2       68.39       58.09      4.69 o
   0  26   2       15.97       21.54      4.07 o
  -1  27   2       24.06       25.39      4.21 o
 -11   1   3        2.36        7.08     11.17 o
  -9   1   3       87.47       98.22     10.89 o
  -7   1   3      994.91      967.07     95.29 o
  -5   1   3      767.37      848.27     25.43 o
  -3   1   3     2767.80     2918.52     16.17 o
  -1   1   3      255.84      246.62      7.12 o
   1   1   3     2145.07     2088.49     46.84 o
   3   1   3       77.01       76.41      9.29 o
   5   1   3      329.76      349.84      6.44 o
 -10   2   3        1.42        4.06     10.58 o
  -8   2   3      322.38      332.90     12.73 o
  -6   2   3      433.65      446.80      7.17 o
  -4   2   3      621.71      649.40      6.13 o
  -2   2   3     1683.71     1762.15      8.28 o
   0   2   3     2093.84     2125.87     42.25 o
   2   2   3       65.44       62.16      4.59 o
   4   2   3       80.52       82.28      5.28 o
   6   2   3       27.07       35.28      5.99 o
 -11   3   3       36.57       48.86     11.73 o
  -9   3   3        8.91       12.08     10.17 o
  -7   3   3      357.07      378.96     19.63 o
  -5   3   3      181.55      200.81      6.22 o
  -3   3   3     1529.07     1543.12     22.30 o
  -1   3   3     1543.12     1505.96     14.18 o
   1   3   3       77.01       65.79      4.15 o
   3   3   3       47.87       48.34      4.97 o
   5   3   3      208.88      222.40      5.17 o
 -10   4   3       23.39       21.44     10.39 o
  -8   4   3      780.88      770.16     14.98 o
  -6   4   3      240.67      239.41      6.21 o
  -4   4   3     4097.23     4307.72     51.41 o
  -2   4   3      462.34      442.31      5.55 o
   0   4   3      306.90      301.32      6.73 o
   2   4   3     1236.38     1194.42     29.99 o
   4   4   3      256.27      260.00      6.82 o
   6   4   3      123.92      111.81      4.27 o
  -9   5   3       68.12       58.25     10.76 o
  -7   5   3      286.67      284.91      6.42 o
  -5   5   3      559.00      604.86      9.58 o
  -3   5   3      361.47      385.12      4.64 o
  -1   5   3      394.29      423.51      7.68 o
   1   5   3      106.07      105.10      4.07 o
   3   5   3       14.46       24.23      4.87 o
   5   5   3       47.31       45.58      3.91 o
 -10   6   3        6.61       18.32     10.73 o
  -8   6   3       41.18       42.37     10.33 o
  -6   6   3      530.74      521.11     15.39 o
  -4   6   3     2246.31     2327.08     33.80 o
  -2   6   3       94.41       83.44      4.22 o
   0   6   3        6.66        1.56      3.89 o
   2   6   3      390.50      389.48      7.03 o
   4   6   3      236.12      242.16      8.04 o
   6   6   3       11.55       18.12      5.39 o
  -9   7   3       25.92       18.60     10.20 o
  -7   7   3      336.60      320.25     12.29 o
  -5   7   3     2136.94     2327.99     48.18 o
  -3   7   3      499.41      519.27      4.99 o
  -1   7   3       23.25       24.31      3.64 o
   1   7   3      157.70      153.45      4.19 o
   3   7   3      453.90      447.97      6.93 o
   5   7   3       83.72       91.05      8.67 o
 -10   8   3       97.00      105.78      9.39 o
  -8   8   3      238.69      233.77     11.45 o
  -6   8   3       13.03       11.53      6.72 o
  -4   8   3      980.89      976.43      9.76 o
  -2   8   3     1672.43     1662.93     16.74 o
   0   8   3      581.78      554.23     18.88 o
   2   8   3      882.65      870.03     14.93 o
   4   8   3      192.80      187.63      6.66 o
   6   8   3       47.89       46.53      5.25 o
  -9   9   3        8.61       15.98     10.33 o
  -7   9   3      236.38      236.86      7.08 o
  -5   9   3       90.17      102.24      4.69 o
  -3   9   3      225.33      234.61      4.06 o
  -1   9   3      160.43      178.54      4.19 o
   1   9   3      232.08      213.00      5.22 o
   3   9   3      172.79      169.17      5.25 o
   5   9   3       80.48       82.48      4.40 o
 -10  10   3       37.17       42.37     10.89 o
  -8  10   3       96.50       73.76      8.61 o
  -6  10   3       85.80       90.07      6.84 o
  -4  10   3      193.24      193.56      4.35 o
  -2  10   3      127.80      126.36      4.28 o
   0  10   3      301.94      304.29      7.35 o
   2  10   3      113.27      108.74      4.49 o
   4  10   3       29.48       27.40      4.18 o
   6  10   3        5.69        6.71      4.49 o
  -9  11   3       22.74       21.94      8.61 o
  -7  11   3       90.95       92.63      5.21 o
  -5  11   3      404.73      417.10      6.47 o
  -3  11   3      402.86      395.96      4.78 o
  -1  11   3      838.64      828.62     10.76 o
   1  11   3        7.07       16.72      4.53 o
   3  11   3       99.57      103.70      3.87 o
   5  11   3      158.57      166.28      4.63 o
 -10  12   3        5.43        7.61      9.33 o
  -8  12   3       43.16       47.12      8.21 o
  -6  12   3       97.12      103.12      8.42 o
  -4  12   3      362.62      369.96      5.28 o
  -2  12   3      109.74      119.98      5.68 o
   0  12   3      127.02      123.51      4.14 o
   2  12   3       41.38       45.50      4.38 o
   4  12   3       82.82       84.33      4.43 o
  -9  13   3       23.24       24.68      8.80 o
  -7  13   3      336.38      326.25      6.78 o
  -5  13   3      149.89      147.13      5.53 o
  -3  13   3      294.12      301.91      4.68 o
  -1  13   3      675.96      645.19      4.68 o
   1  13   3      707.27      698.36     21.11 o
   3  13   3       28.47       35.22      5.03 o
   5  13   3       40.28       43.83      3.69 o
  -8  14   3       24.89       20.87      8.52 o
  -6  14   3       94.86      100.39      6.16 o
  -4  14   3      256.96      259.96      5.70 o
  -2  14   3      392.38      389.66      4.46 o
   0  14   3      184.95      188.38      4.21 o
   2  14   3      110.18      111.62      4.04 o
   4  14   3        4.07        0.32      4.78 o
  -9  15   3        1.16        2.18      8.80 o
  -7  15   3       45.09       47.42      4.99 o
  -5  15   3      405.53      426.46      4.95 o
  -3  15   3      262.51      273.26      5.26 o
  -1  15   3       40.41       44.07      3.58 o
   1  15   3      196.15      193.67      5.55 o
   3  15   3       87.94       90.44      3.56 o
   5  15   3       25.98       30.14      3.51 o
  -8  16   3        9.32        7.36      8.52 o
  -6  16   3      309.88      307.86      6.67 o
  -4  16   3      132.73      131.36      5.69 o
  -2  16   3       93.87       95.09      3.93 o
   0  16   3      111.66      124.34      7.32 o
   2  16   3       49.19       44.98      3.45 o
   4  16   3      106.90      106.42      4.04 o
  -7  17   3        2.41       -1.46      6.11 o
  -5  17   3      164.91      165.76      5.19 o
  -3  17   3      110.56      111.18      5.03 o
  -1  17   3       27.94       30.99      3.51 o
   1  17   3       82.99       94.21      3.41 o
   3  17   3       24.94       16.05      3.28 o
  -8  18   3       33.67       30.52      9.14 o
  -6  18   3      147.01      153.86      6.46 o
  -4  18   3      791.39      782.40      5.93 o
  -2  18   3      374.20      373.48      5.52 o
   0  18   3       43.87       36.57      3.44 o
   2  18   3      567.18      543.25     11.45 o
   4  18   3       41.79       51.49      3.33 o
  -7  19   3       38.58       38.38      8.92 o
  -5  19   3       48.69       57.16      4.99 o
  -3  19   3      111.72      118.33      5.02 o
  -1  19   3       11.35       10.62      3.34 o
   1  19   3      143.44      143.62      3.56 o
   3  19   3      105.51      104.95      3.56 o
  -6  20   3       12.48       15.57      6.19 o
  -4  20   3      143.46      132.97      4.57 o
  -2  20   3      262.30      272.26      4.64 o
   0  20   3      286.97      277.78      4.04 o
   2  20   3       43.79       40.29      4.10 o
  -7  21   3       27.03       23.59      9.05 o
  -5  21   3      261.35      255.87      4.84 o
  -3  21   3       12.94       15.16      3.41 o
  -1  21   3      159.03      159.78      4.17 o
   1  21   3       53.19       58.82      3.55 o
   3  21   3       91.39       87.66      3.95 o
  -6  22   3       59.89       58.19      6.62 o
  -4  22   3        2.58        2.70      4.96 o
  -2  22   3       49.43       49.45      4.47 o
   0  22   3       15.76       19.50      3.42 o
   2  22   3        6.38       11.59      3.88 o
  -5  23   3       23.96       28.38      5.22 o
  -3  23   3      112.46      122.40      4.50 o
  -1  23   3      211.03      205.43      4.62 o
   1  23   3       33.36       32.13      3.56 o
  -4  24   3        1.68       -0.41      5.08 o
  -2  24   3        1.54        9.64      5.97 o
   0  24   3        9.26        9.10      3.93 o
  -5  25   3       31.60       38.49      7.30 o
  -3  25   3        6.85       12.13      3.99 o
  -1  25   3       21.18       27.82      4.48 o
  -2  26   3       61.21       56.10      4.64 o
  -8   0   4     1031.56     1073.45      9.52 o
  -6   0   4     1062.91     1053.35     10.11 o
  -4   0   4     1250.51     1464.07     25.84 o
  -2   0   4     4928.90     5029.85     38.41 o
   0   0   4      306.33      276.05      6.89 o
   2   0   4      173.72      169.99      7.05 o
   4   0   4      193.71      196.35      6.58 o
  -7   1   4      121.62      124.41     12.70 o
  -5   1   4      305.51      323.64      6.16 o
  -3   1   4      129.84      140.52      4.68 o
  -1   1   4     2574.68     2583.78      7.78 o
   1   1   4       97.67       88.43      3.78 o
   3   1   4        4.96        5.94      4.24 o
   5   1   4      188.23      177.62     10.53 o
  -8   2   4      314.81      330.26      6.08 o
  -6   2   4      185.31      178.21      8.14 o
  -4   2   4     1831.24     1811.71     14.16 o
  -2   2   4     4242.09     4286.97     19.64 o
   0   2   4       63.24       73.48      4.54 o
   2   2   4      541.03      522.29     11.09 o
   4   2   4      129.61      126.56      5.42 o
  -9   3   4      136.76      150.71      9.05 o
  -7   3   4       81.16       76.44      5.45 o
  -5   3   4     1010.53      979.39      7.76 o
  -3   3   4     1827.98     1930.22     14.51 o
  -1   3   4      388.81      430.81      5.17 o
   1   3   4        7.85        8.00      4.31 o
   3   3   4       83.94       82.83      3.65 o
   5   3   4      178.62      176.95      4.65 o
  -8   4   4      444.12      448.03      6.24 o
  -6   4   4      268.39      311.69      6.97 o
  -4   4   4       88.85       92.54      4.53 o
  -2   4   4     1066.48     1110.88     17.15 o
   0   4   4      434.89      434.53     10.85 o
   2   4   4      167.73      164.46      3.63 o
   4   4   4       21.98       19.52      3.53 o
  -9   5   4      188.01      199.26      9.05 o
  -7   5   4      461.04      478.83     22.67 o
  -5   5   4       69.71       63.80      4.77 o
  -3   5   4     1483.43     1501.43     15.48 o
  -1   5   4     1310.39     1290.17     15.47 o
   1   5   4      295.64      297.12      7.15 o
   3   5   4       25.42       33.37      3.85 o
   5   5   4       24.72       30.28      4.41 o
 -10   6   4       30.20       31.51     15.26 o
  -8   6   4       92.20       87.38      8.02 o
  -6   6   4      140.54      154.32      5.51 o
  -4   6   4       58.92       57.50      3.62 o
  -2   6   4       78.04       72.63      4.81 o
   0   6   4       37.03       42.14      4.48 o
   2   6   4       59.91       59.32      3.80 o
   4   6   4       11.48        9.16      3.08 o
  -9   7   4       10.48        4.41      7.34 o
  -7   7   4     1166.87     1188.44     21.61 o
  -5   7   4      461.25      470.04      6.44 o
  -3   7   4      612.97      611.31      5.65 o
  -1   7   4      484.79      489.60      7.49 o
   1   7   4      298.71      290.05      4.93 o
   3   7   4       46.75       48.51      3.20 o
   5   7   4       12.40       15.11      4.01 o
 -10   8   4        3.00        3.06     12.26 o
  -8   8   4       49.93       52.00      7.06 o
  -6   8   4      871.39      873.61     21.05 o
  -4   8   4        5.62        6.43      3.69 o
  -2   8   4      798.47      822.95     12.60 o
   0   8   4      197.46      192.40      4.87 o
   2   8   4       49.16       51.09      3.52 o
   4   8   4        0.87        0.07      3.11 o
  -9   9   4       19.71       22.55      7.30 o
  -7   9   4      168.75      176.83      5.57 o
  -5   9   4      157.85      162.88      4.35 o
  -3   9   4      826.64      808.81      6.31 o
  -1   9   4      248.28      252.79      4.83 o
   1   9   4        9.68        7.21      4.23 o
   3   9   4       44.94       46.58      3.87 o
 -10  10   4       37.21       36.60     11.08 o
  -8  10   4       27.35       30.64      6.73 o
  -6  10   4      751.88      728.96     11.24 o
  -4  10   4      755.97      740.20      7.84 o
  -2  10   4      370.37      376.65      8.39 o
   0  10   4      139.14      133.32      6.06 o
   2  10   4      130.51      134.98      9.80 o
   4  10   4       72.30       75.64      4.63 o
  -9  11   4       17.82       19.34      6.91 o
  -7  11   4        7.21       -0.77      6.36 o
  -5  11   4       58.94       66.57      3.83 o
  -3  11   4       96.72       91.43      3.96 o
  -1  11   4       48.80       52.32      3.23 o
   1  11   4       54.71       59.69      4.32 o
   3  11   4       20.03       25.89      4.37 o
 -10  12   4       26.83       31.64     11.17 o
  -8  12   4      188.48      181.17      7.19 o
  -6  12   4       37.24       37.75      4.26 o
  -4  12   4      871.20      834.72     11.69 o
  -2  12   4      627.91      636.73      9.61 o
   0  12   4      146.24      136.15      5.38 o
   2  12   4       86.13       84.04      3.92 o
   4  12   4        3.95        8.78      3.76 o
  -9  13   4       35.27       35.85      6.34 o
  -7  13   4       93.13       92.78      6.72 o
  -5  13   4      781.97      810.29      9.98 o
  -3  13   4      376.02      391.58      4.46 o
  -1  13   4      109.11      110.31      5.46 o
   1  13   4       14.36       20.01      3.80 o
   3  13   4       32.93       32.84      4.04 o
  -8  14   4       30.55       23.95      5.27 o
  -6  14   4      358.38      364.03     12.07 o
  -4  14   4      779.54      779.00     11.55 o
  -2  14   4       73.75       79.62      3.59 o
   0  14   4      172.89      165.96      4.29 o
   2  14   4      160.72      151.26      4.18 o
   4  14   4       45.33       54.37      3.97 o
  -9  15   4        6.96        5.45     12.04 o
  -7  15   4       67.45       70.61      6.21 o
  -5  15   4       32.16       34.73      4.25 o
  -3  15   4      107.86      100.17      4.11 o
  -1  15   4      157.94      153.96      3.44 o
   1  15   4      307.50      292.64      6.82 o
   3  15   4       36.28       42.94      4.56 o
  -8  16   4       19.84       32.63     13.14 o
  -6  16   4      267.56      249.75      5.55 o
  -4  16   4      244.38      252.70      4.40 o
  -2  16   4       61.79       63.65      3.62 o
   0  16   4      148.22      141.69      3.61 o
   2  16   4       43.29       47.32      3.34 o
  -9  17   4       10.98       18.22     11.14 o
  -7  17   4       24.65       21.35      4.94 o
  -5  17   4      393.40      410.28      7.14 o
  -3  17   4      220.30      221.22      3.80 o
  -1  17   4      297.22      282.05      4.04 o
   1  17   4      145.25      151.39      4.06 o
   3  17   4      102.34      100.25      4.27 o
  -8  18   4        1.65        5.23      7.02 o
  -6  18   4       52.63       57.01      5.14 o
  -4  18   4       41.30       38.22      3.83 o
  -2  18   4      181.43      177.11      7.01 o
   0  18   4       57.66       56.29      3.52 o
   2  18   4       60.35       56.70      3.73 o
  -7  19   4       16.82       17.28      5.08 o
  -5  19   4        7.26        4.34      4.32 o
  -3  19   4      132.01      126.37      6.21 o
  -1  19   4      113.63      110.10      3.83 o
   1  19   4       86.49       86.80      3.43 o
  -6  20   4       27.78       29.92      5.09 o
  -4  20   4      201.89      201.51      6.19 o
  -2  20   4       25.94       33.37      4.44 o
   0  20   4       29.72       31.34      3.43 o
   2  20   4       34.78       35.94      3.25 o
  -7  21   4       22.00       20.82      6.43 o
  -5  21   4       24.12       35.86      4.45 o
  -3  21   4       15.97       26.13      4.28 o
  -1  21   4       69.61       69.07      4.44 o
   1  21   4       56.02       62.39      3.63 o
  -6  22   4       21.71       18.71      5.35 o
  -4  22   4       14.98       13.28      3.94 o
  -2  22   4       11.78       17.37      4.41 o
   0  22   4      113.33      112.26      4.00 o
  -5  23   4       17.66       17.54      4.09 o
  -3  23   4        9.92        9.48      4.42 o
  -1  23   4       22.36       22.78      4.00 o
  -4  24   4       69.35       70.15      4.71 o
  -2  24   4       80.84       88.73      4.72 o
  -3  25   4       10.12       17.02      4.71 o
  -9   1   5      135.36      139.41      6.29 o
  -7   1   5      366.93      359.85      6.68 o
  -5   1   5      436.61      427.12      6.88 o
  -3   1   5      502.08      485.02      7.01 o
  -1   1   5      453.76      447.03      5.22 o
   1   1   5       81.53       84.55      4.50 o
   3   1   5        8.56       15.18      3.66 o
 -10   2   5        0.91       -5.52      6.02 o
  -8   2   5      238.70      254.08     15.93 o
  -6   2   5      226.96      230.18      6.67 o
  -4   2   5       21.89       21.54      4.25 o
  -2   2   5      127.15      126.21      4.66 o
   0   2   5      287.52      281.97      5.78 o
   2   2   5       18.14       20.60      3.57 o
   4   2   5       38.11       36.04      4.91 o
  -9   3   5      141.91      166.68      8.28 o
  -7   3   5       91.55       78.62      5.19 o
  -5   3   5      190.05      206.82      4.73 o
  -3   3   5      853.80      834.10      6.35 o
  -1   3   5      146.75      149.85      4.63 o
   1   3   5       51.47       49.45      3.81 o
   3   3   5       29.81       28.37      3.64 o
 -10   4   5       31.68       35.73      6.55 o
  -8   4   5       96.64       93.05      6.41 o
  -6   4   5      243.83      246.62      5.65 o
  -4   4   5      534.20      517.89      9.30 o
  -2   4   5     1117.73     1115.10      8.89 o
   0   4   5       44.65       48.78      3.51 o
   2   4   5        0.59       11.07      4.07 o
   4   4   5       24.05       35.86      5.41 o
  -9   5   5      103.37      113.77      7.86 o
  -7   5   5       34.27       36.98      5.12 o
  -5   5   5      435.78      445.77      5.58 o
  -3   5   5      425.33      442.20      5.16 o
  -1   5   5       25.86       27.60      3.53 o
   1   5   5      124.54      117.79      5.25 o
   3   5   5        4.07        9.22      4.02 o
 -10   6   5       12.87       15.51      9.39 o
  -8   6   5       24.26       34.67      8.00 o
  -6   6   5      499.31      503.89      9.00 o
  -4   6   5      845.10      849.57     17.22 o
  -2   6   5      602.68      583.85     10.24 o
   0   6   5      242.30      248.93      5.07 o
   2   6   5       93.55       96.18      3.69 o
  -9   7   5       31.58       39.21      6.39 o
  -7   7   5       93.94       98.32      5.46 o
  -5   7   5      732.62      758.75      9.21 o
  -3   7   5       27.09       30.30      4.34 o
  -1   7   5       71.15       71.62      3.99 o
   1   7   5      229.91      226.62      8.01 o
   3   7   5        6.80        8.34      3.53 o
 -10   8   5       57.62       60.03      9.42 o
  -8   8   5      156.28      167.51      6.54 o
  -6   8   5      391.99      398.42      6.96 o
  -4   8   5      445.50      428.40      6.58 o
  -2   8   5      338.05      341.73      4.89 o
   0   8   5      115.24      122.90      4.34 o
   2   8   5      110.28      107.27      4.20 o
  -9   9   5       43.60       58.29      9.02 o
  -7   9   5      133.23      128.30      5.00 o
  -5   9   5       50.83       53.23      4.65 o
  -3   9   5      927.74      936.32     14.54 o
  -1   9   5      509.65      497.59      4.53 o
   1   9   5      154.55      157.69      7.00 o
   3   9   5       19.15       28.44      4.11 o
 -10  10   5        0.19       -0.12      9.02 o
  -8  10   5       60.81       63.04      4.97 o
  -6  10   5      361.15      380.09      6.90 o
  -4  10   5      141.09      148.17      4.01 o
  -2  10   5      164.87      165.71      4.16 o
   0  10   5       27.49       24.11      3.40 o
   2  10   5       85.25       89.12      4.85 o
  -9  11   5       31.29       35.70      5.20 o
  -7  11   5       93.58       93.85      4.26 o
  -5  11   5      617.06      647.78      7.57 o
  -3  11   5      554.07      535.32      7.08 o
  -1  11   5      165.93      169.31      4.05 o
   1  11   5       69.96       73.96      4.38 o
   3  11   5       61.46       64.16      4.72 o
 -10  12   5        8.87        3.06      5.45 o
  -8  12   5       45.70       48.78      5.80 o
  -6  12   5      116.56      117.59      4.10 o
  -4  12   5      301.63      308.03      5.25 o
  -2  12   5       54.44       58.82      3.92 o
   0  12   5       81.37       72.19      4.33 o
   2  12   5       32.43       39.83      3.92 o
  -9  13   5       51.91       49.80      6.25 o
  -7  13   5      275.55      279.93      6.36 o
  -5  13   5        2.61        5.09      3.71 o
  -3  13   5      141.41      140.06      3.48 o
  -1  13   5      101.54      101.92      6.21 o
   1  13   5      106.11      110.79      6.58 o
  -8  14   5       77.87       79.53      5.50 o
  -6  14   5      217.10      224.24      4.39 o
  -4  14   5       45.26       50.23      3.79 o
  -2  14   5      183.22      181.31      3.37 o
   0  14   5      174.61      173.37      4.04 o
   2  14   5       16.47       26.92      4.00 o
  -9  15   5       12.86       22.67      5.64 o
  -7  15   5       42.65       48.64      4.60 o
  -5  15   5      201.09      198.22      4.19 o
  -3  15   5       57.61       56.15      3.55 o
  -1  15   5       26.35       32.69      3.39 o
   1  15   5       24.14       24.47      3.66 o
  -8  16   5       11.35       18.09      5.62 o
  -6  16   5      202.32      205.83      4.40 o
  -4  16   5       93.84      101.74      3.77 o
  -2  16   5       34.27       42.65      3.55 o
   0  16   5      131.13      135.65      6.92 o
  -7  17   5        2.86       11.22      4.43 o
  -5  17   5      242.40      244.61      4.46 o
  -3  17   5       23.79       18.41      3.62 o
  -1  17   5       88.05       89.97      4.06 o
   1  17   5       22.33       21.18      3.99 o
  -8  18   5       15.41       26.64      6.07 o
  -6  18   5       18.74       16.49      4.45 o
  -4  18   5      147.42      155.64      4.36 o
  -2  18   5       60.37       73.92      4.26 o
   0  18   5        6.89        6.50      3.12 o
  -7  19   5        2.21        1.26      4.57 o
  -5  19   5      242.63      241.52      4.84 o
  -3  19   5       63.82       59.42      4.24 o
  -1  19   5        2.99        4.94      4.07 o
  -6  20   5       67.89       71.84      4.71 o
  -4  20   5       14.94       18.88      4.46 o
  -2  20   5       10.88        9.61      4.19 o
   0  20   5       92.71       92.60      4.37 o
  -5  21   5       46.85       50.42      4.60 o
  -3  21   5      113.99      113.60      4.23 o
  -1  21   5       73.67       81.60      3.86 o
  -4  22   5       39.43       38.19      4.68 o
  -2  22   5        2.67        0.71      4.91 o
  -3  23   5       26.05       27.69      4.23 o
 -10   0   6      215.48      240.85      7.36 o
  -8   0   6       59.64       60.44      8.64 o
  -6   0   6      477.70      468.00      9.16 o
  -4   0   6      211.90      207.63      6.54 o
  -2   0   6     3600.64     3709.53     47.15 o
   0   0   6      149.10      152.41      5.28 o
   2   0   6       19.99       17.03      6.26 o
 -11   1   6       65.69       62.88      6.81 o
  -9   1   6      276.96      295.70      8.17 o
  -7   1   6       60.63       66.45      6.02 o
  -5   1   6       54.52       58.01      4.71 o
  -3   1   6      281.32      286.30      4.85 o
  -1   1   6      107.81      112.22      4.04 o
   1   1   6       44.21       51.54      3.97 o
 -10   2   6       26.68       26.34      7.22 o
  -8   2   6      116.29      124.27      4.63 o
  -6   2   6      352.94      358.90      5.35 o
  -4   2   6      320.95      325.02      4.91 o
  -2   2   6       96.98       99.98      3.99 o
   0   2   6       73.46       75.40      3.58 o
   2   2   6       54.85       49.82      4.53 o
 -11   3   6       20.60       23.27      5.44 o
  -9   3   6      107.75      119.49      5.51 o
  -7   3   6       65.42       58.70      5.13 o
  -5   3   6      113.63      118.14      4.65 o
  -3   3   6     1688.13     1703.38     24.58 o
  -1   3   6      118.09      117.57      4.45 o
   1   3   6       85.11       87.58      4.49 o
 -10   4   6       15.82       22.15      6.32 o
  -8   4   6       40.83       44.34      6.09 o
  -6   4   6       27.76       29.45      4.31 o
  -4   4   6       31.99       37.39      4.61 o
  -2   4   6      124.44      123.66      5.83 o
   0   4   6        9.66       10.35      3.79 o
   2   4   6        4.65        4.93      4.53 o
 -11   5   6       46.05       61.50      9.33 o
  -9   5   6      196.55      212.89      5.03 o
  -7   5   6      128.14      142.56      5.96 o
  -5   5   6      257.16      255.24      5.79 o
  -3   5   6      373.57      378.08      6.58 o
  -1   5   6      153.41      142.93      3.83 o
   1   5   6      156.26      156.35      4.93 o
 -10   6   6       28.98       32.92      5.35 o
  -8   6   6       87.02       98.27      5.16 o
  -6   6   6       19.17       23.97      4.11 o
  -4   6   6      123.31      132.48      4.48 o
  -2   6   6      103.19       99.81      3.92 o
   0   6   6       30.28       25.36      3.83 o
   2   6   6       10.52       13.61      4.87 o
  -9   7   6       37.48       42.16      5.35 o
  -7   7   6      242.36      266.13      5.25 o
  -5   7   6      106.71      110.09      3.93 o
  -3   7   6       53.36       49.35      4.29 o
  -1   7   6       69.57       66.71      3.93 o
   1   7   6       44.18       44.69      7.84 o
 -10   8   6        1.09       -3.30      5.34 o
  -8   8   6      131.51      141.63     15.02 o
  -6   8   6       71.23       76.12      4.33 o
  -4   8   6       98.10       99.36      3.70 o
  -2   8   6       14.59       25.03      4.28 o
   0   8   6      110.60      111.59      4.64 o
   2   8   6       23.95       23.67      5.63 o
  -9   9   6       93.28      105.19     11.58 o
  -7   9   6       18.83       22.52      3.92 o
  -5   9   6       95.00      103.71      3.98 o
  -3   9   6       54.93       55.27      4.05 o
  -1   9   6       35.38       40.19      4.33 o
   1   9   6        3.90        4.63      4.06 o
 -10  10   6       22.03       32.76      9.49 o
  -8  10   6       76.22       83.09      4.73 o
  -6  10   6       82.95       80.85      4.10 o
  -4  10   6       48.15       55.86      3.76 o
  -2  10   6      232.26      236.83      3.95 o
   0  10   6       52.59       53.40      4.08 o
  -9  11   6       38.41       49.47      6.33 o
  -7  11   6      169.72      171.37      4.27 o
  -5  11   6       57.12       52.69      3.52 o
  -3  11   6      111.28      112.86      5.11 o
  -1  11   6        3.11        3.48      4.65 o
   1  11   6       40.10       46.28      5.32 o
  -8  12   6       79.13       80.49      4.45 o
  -6  12   6       18.08       18.40      3.85 o
  -4  12   6      143.87      158.28      3.78 o
  -2  12   6       63.15       65.40      3.97 o
   0  12   6      109.64      115.42      5.31 o
  -9  13   6       54.70       53.35      6.66 o
  -7  13   6       67.93       73.62      3.68 o
  -5  13   6       63.91       68.03      3.88 o
  -3  13   6      129.91      131.32      3.48 o
  -1  13   6       17.67       17.51      3.93 o
   1  13   6       16.52       19.43      4.76 o
  -8  14   6       45.51       50.17      4.42 o
  -6  14   6      303.10      310.43      4.61 o
  -4  14   6       87.16       86.03      3.63 o
  -2  14   6      175.61      181.73      4.24 o
   0  14   6       11.86       11.63      3.65 o
  -9  15   6        3.37        3.03      6.59 o
  -7  15   6      143.34      151.17      4.29 o
  -5  15   6      200.65      205.26      4.36 o
  -3  15   6       16.98       23.03      3.98 o
  -1  15   6       67.86       81.46      3.56 o
  -8  16   6       14.05       24.70      5.68 o
  -6  16   6      205.53      191.03      5.43 o
  -4  16   6       10.23       12.12      3.88 o
  -2  16   6        3.66        7.00      3.71 o
  -7  17   6       20.95       15.19      4.24 o
  -5  17   6      190.85      193.93      4.50 o
  -3  17   6      140.68      139.69      4.32 o
  -1  17   6       84.25       91.58      4.42 o
  -6  18   6        9.99       17.11      4.29 o
  -4  18   6       10.37       13.97      3.43 o
  -2  18   6       21.95       23.33      3.52 o
  -5  19   6      155.27      157.18      4.50 o
  -3  19   6       48.07       52.89      4.34 o
  -4  20   6      196.02      217.30      4.79 o
  -9   1   7       97.15      108.35      6.40 o
  -7   1   7       51.92       53.82      4.48 o
  -5   1   7      185.78      195.48      6.09 o
  -3   1   7      283.06      275.77      6.97 o
  -1   1   7      103.38      103.70      4.17 o
 -10   2   7       11.91        8.87      6.50 o
  -8   2   7       60.46       65.46      6.29 o
  -6   2   7      149.95      156.63      4.78 o
  -4   2   7       20.16       16.83      4.30 o
  -2   2   7       14.69       18.04      3.90 o
   0   2   7       37.72       43.01      4.52 o
  -9   3   7       19.02       24.69      4.57 o
  -7   3   7      104.50      108.18      5.02 o
  -5   3   7       67.91       65.30      4.59 o
  -3   3   7      148.94      148.35      4.18 o
  -1   3   7       66.04       75.13      5.06 o
 -10   4   7      134.42      136.06     17.57 o
  -8   4   7       83.65       90.57     10.50 o
  -6   4   7        7.31        7.31      3.43 o
  -4   4   7       15.50       22.29      3.59 o
  -2   4   7      332.96      341.89      5.74 o
   0   4   7       34.35       35.84      4.66 o
  -9   5   7        2.28       -0.58      6.49 o
  -7   5   7        1.38        1.08      4.81 o
  -5   5   7       30.14       31.21      5.17 o
  -3   5   7        0.90        1.63      3.55 o
  -1   5   7       47.36       46.95      4.25 o
 -10   6   7       30.89       41.63      6.80 o
  -8   6   7      112.61      115.40      6.43 o
  -6   6   7      468.49      476.15      7.50 o
  -4   6   7       66.04       76.08      4.01 o
  -2   6   7      212.23      209.21      4.72 o
   0   6   7       52.33       46.19      3.84 o
  -9   7   7        4.57        4.87      5.34 o
  -7   7   7       18.23       17.40      4.04 o
  -5   7   7        9.34        8.34      3.86 o
  -3   7   7        4.25        9.52      3.59 o
  -1   7   7       31.07       36.41      4.48 o
 -10   8   7       31.82       42.97      6.82 o
  -8   8   7       77.53       83.09      6.44 o
  -6   8   7        2.46        8.22      3.65 o
  -4   8   7      115.98      116.44      4.10 o
  -2   8   7       46.79       52.68      3.77 o
  -9   9   7      194.08      196.59      5.90 o
  -7   9   7       51.56       53.22      4.45 o
  -5   9   7      110.57      108.64      4.02 o
  -3   9   7       99.09      103.68      4.53 o
  -1   9   7       87.19      100.75      5.99 o
  -8  10   7       30.97       28.95      4.96 o
  -6  10   7      118.62      119.98      3.90 o
  -4  10   7       68.59       72.70      3.91 o
  -2  10   7       80.49       80.86      3.77 o
  -9  11   7        1.68       11.77     10.27 o
  -7  11   7      126.73      132.11      4.57 o
  -5  11   7      194.41      201.69      4.38 o
  -3  11   7       54.21       59.76      3.23 o
  -1  11   7        3.68        9.92      4.16 o
  -8  12   7       29.40       38.15      4.81 o
  -6  12   7       86.60       84.66      4.08 o
  -4  12   7       37.87       40.81      3.41 o
  -2  12   7       12.90       22.21      5.08 o
  -7  13   7       62.07       64.89      4.01 o
  -5  13   7       10.05       11.76      4.00 o
  -3  13   7       66.89       77.26      4.17 o
  -8  14   7       53.69       51.53      4.63 o
  -6  14   7       12.30       13.60      4.18 o
  -4  14   7       32.23       40.03      4.09 o
  -2  14   7        4.53        4.98      3.76 o
  -7  15   7        0.28        5.86      4.49 o
  -5  15   7       21.99       25.59      3.81 o
  -3  15   7       17.13       15.53      3.30 o
  -6  16   7       59.87       64.92      4.35 o
  -4  16   7       28.36       38.64      4.23 o
  -8   0   8      202.85      201.00      9.92 o
  -6   0   8       84.85       85.05      6.40 o
  -4   0   8       15.56       11.16      5.18 o
  -2   0   8       36.65       34.17      6.75 o
  -9   1   8       24.43       29.79      6.66 o
  -7   1   8       94.87       94.42      5.06 o
  -5   1   8        2.63        5.45      4.67 o
  -3   1   8      312.55      308.73      5.10 o
  -8   2   8       62.14       58.67      6.62 o
  -6   2   8       40.40       42.14      4.05 o
  -4   2   8      239.52      222.13      4.99 o
  -2   2   8        1.57        5.78      4.29 o
  -9   3   8       91.86       81.82      5.72 o
  -7   3   8       80.05       76.48      4.26 o
  -5   3   8       54.45       56.68      4.08 o
  -3   3   8       25.56       27.63      6.27 o
  -8   4   8        1.01       -5.60      5.22 o
  -6   4   8       23.45       23.65      4.63 o
  -4   4   8       55.81       54.81      4.67 o
  -9   5   8       60.50       52.48      5.68 o
  -7   5   8       51.28       51.70      4.96 o
  -5   5   8       81.48       76.57      4.03 o
  -3   5   8        9.34       14.30      4.13 o
  -8   6   8        1.02        1.16      5.07 o
  -6   6   8       41.57       50.27      4.37 o
  -4   6   8       10.72       14.58      4.55 o
  -7   7   8       56.36       69.22      4.71 o
  -5   7   8       61.20       72.69      4.61 o
  -3   7   8       94.18       92.45      4.30 o
  -8   8   8       53.15       57.97      5.45 o
  -6   8   8       54.83       58.99      4.33 o
  -4   8   8       15.49       19.07      4.61 o
  -7   9   8       47.31       50.62      4.43 o
  -5   9   8       21.76       30.92      3.81 o
  -6  10   8       16.65       19.23      4.12 o
  -4  10   8       17.19       25.38      4.19 o
  -5  11   8        5.19        6.55      3.84 o
 
